# Supplementary material for: μ-1,4-Bis(pyridin-4-ylmeth­yl)piperazine-κ2 N:N′-bis­[aqua­bis­(3-bromo-5-carb­oxy­benzoato-κO 1)copper(II)]
Source: Acta Crystallogr Sect E Struct Rep Online. 2012 Jan 14;68(Pt 2):m155. doi: 10.1107/S1600536812000979 (PMC3274888; doi:10.1107/S1600536812000979)
Supplement: Supplementary file 1 [file e-68-0m155-sup1.cif]

##############################################################################
#                                                                            #
# This CIF contains the data in a paper accepted for publication in          #
# Acta Crystallographica Section E. It conforms to the requirements of       #
# Notes for Authors for Acta Crystallographica Section E, and has been       #
# peer reviewed under the auspices of the IUCr Commission on Journals.       #
#                                                                            #
# Full details of the Crystallographic Information File format               #
# are given in the paper "The Crystallographic Information File (CIF):       #
# a New Standard Archive File for Crystallography" by S. R. Hall, F. H.      #
# Allen and I. D. Brown [Acta Cryst. (1991), A47, 655-685].                  #
#                                                                            #
# The current version of the core CIF dictionary is obtainable from          #
# ftp://ftp.iucr.org/pub/cif_core.dic.                                       #
#                                                                            #
# Software is freely available for graphical display of the structure(s)     #
# in this CIF. For information consult the CIF software page                 #
# http://www.iucr.org/resources/cif/software.                                #
#                                                                            #
# This file may be used for bona fide research purposes within the           #
# scientific community so long as proper attribution is given to the journal # 
# article from which it was obtained.                                        #
#                                                                            #
##############################################################################
data_I
_audit_creation_method     SHELXL-97
_chemical_name_systematic
;
\m-1,4-Bis(pyridin-4-ylmethyl)piperazine-\k^2^<i>N</i>:<i>N</i>'-
bis[aquabis(3-bromo-5-carboxybenzoato-\k<i>O</i>^1^)copper(II)]
;
_chemical_name_common     ?
_chemical_formula_moiety     'C48 H40 Br4 Cu2 N4 O18'
_chemical_formula_sum     'C48 H40 Br4 Cu2 N4 O18'
_chemical_formula_iupac     '[Cu2 (C8 H4 Br O4)4 (C16 H20 N4) (H2 O)2]'
_chemical_formula_weight     1407.56
_chemical_melting_point     ?
_symmetry_cell_setting     triclinic
_symmetry_space_group_name_H-M     'P -1'
_symmetry_space_group_name_Hall     '-P 1'
loop_
    _symmetry_equiv_pos_as_xyz
    'x, y, z'
    '-x, -y, -z'
_cell_length_a     7.136(2)
_cell_length_b     11.925(4)
_cell_length_c     16.577(5)
_cell_angle_alpha     74.458(3)
_cell_angle_beta     86.358(4)
_cell_angle_gamma     72.908(3)
_cell_volume     1299.0(7)
_cell_formula_units_Z     1
_cell_measurement_reflns_used     9934
_cell_measurement_theta_min     2.51
_cell_measurement_theta_max     25.30
_cell_measurement_temperature     173(2)
_exptl_crystal_description     chunk
_exptl_crystal_colour     blue
_exptl_crystal_size_max     0.37
_exptl_crystal_size_mid     0.26
_exptl_crystal_size_min     0.11
_exptl_crystal_density_diffrn     1.799
_exptl_crystal_density_meas     ?
_exptl_crystal_density_method     'not measured'
_exptl_crystal_F_000     698
_exptl_absorpt_coefficient_mu     3.972
_exptl_absorpt_correction_type     multi-scan
_exptl_absorpt_process_details     '(SADABS; Sheldrick, 1996)'
_exptl_absorpt_correction_T_min     0.3196
_exptl_absorpt_correction_T_max     0.6736
_exptl_special_details     ?
_diffrn_ambient_temperature     173(2)
_diffrn_radiation_type     MoK\a
_diffrn_radiation_wavelength     0.71073
_diffrn_radiation_source     'fine-focus sealed tube'
_diffrn_radiation_monochromator     graphite
_diffrn_measurement_device_type     'Bruker APEXII CCD'
_diffrn_measurement_method     '\f and \w scans'
_diffrn_detector_area_resol_mean     ?
_diffrn_reflns_number     20701
_diffrn_reflns_av_R_equivalents     0.0253
_diffrn_reflns_av_sigmaI/netI     0.0205
_diffrn_reflns_theta_min     1.95
_diffrn_reflns_theta_max     25.32
_diffrn_reflns_theta_full     25.00
_diffrn_measured_fraction_theta_max     0.994
_diffrn_measured_fraction_theta_full     0.999
_diffrn_reflns_limit_h_min     -8
_diffrn_reflns_limit_h_max     8
_diffrn_reflns_limit_k_min     -14
_diffrn_reflns_limit_k_max     14
_diffrn_reflns_limit_l_min     -19
_diffrn_reflns_limit_l_max     19
_refine_special_details
;
Refinement of <i>F</i>^2^ against ALL reflections. The weighted <i>R</i>-factor
<i>wR</i> and goodness of fit <i>S</i> are based on <i>F</i>^2^, conventional
<i>R</i>-factors <i>R</i> are based on <i>F</i>, with <i>F</i> set to zero for
negative <i>F</i>^2^. The threshold expression of <i>F</i>^2^ >
\s(<i>F</i>^2^) is used only for calculating <i>R</i>-factors(gt) <i>etc</i>.
and is not relevant to the choice of reflections for refinement.
<i>R</i>-factors based on <i>F</i>^2^ are statistically about twice as large
as those based on <i>F</i>, and <i>R</i>- factors based on ALL data will be
even larger.
;
_reflns_number_total     4723
_reflns_number_gt     4142
_reflns_threshold_expression     I>2\s(I)
_refine_ls_structure_factor_coef     Fsqd
_refine_ls_matrix_type     full
_refine_ls_R_factor_all     0.0396
_refine_ls_R_factor_gt     0.0336
_refine_ls_wR_factor_gt     0.0887
_refine_ls_wR_factor_ref     0.0918
_refine_ls_goodness_of_fit_ref     1.045
_refine_ls_restrained_S_all     1.045
_refine_ls_number_reflns     4723
_refine_ls_number_parameters     355
_refine_ls_number_restraints     5
_refine_ls_hydrogen_treatment     mixed
_refine_ls_weighting_scheme     calc
_refine_ls_weighting_details
         'calc w=1/[\s^2^(Fo^2^)+(0.0434P)^2^+2.2722P] where P=(Fo^2^+2Fc^2^)/3'
_atom_sites_solution_hydrogens     geom
_atom_sites_solution_primary     direct
_atom_sites_solution_secondary     difmap
_refine_ls_shift/su_max     0.000
_refine_ls_shift/su_mean     0.000
_refine_diff_density_max     0.729
_refine_diff_density_min     -0.595
_refine_ls_extinction_method     none
_refine_ls_extinction_coef     ?
loop_
    _atom_type_symbol
    _atom_type_description
    _atom_type_scat_dispersion_real
    _atom_type_scat_dispersion_imag
    _atom_type_scat_source
    'C' 'C' 0.0033 0.0016
                         'International Tables Vol C Tables 4.2.6.8 and 6.1.1.4'
    'H' 'H' 0.0000 0.0000
                         'International Tables Vol C Tables 4.2.6.8 and 6.1.1.4'
    'N' 'N' 0.0061 0.0033
                         'International Tables Vol C Tables 4.2.6.8 and 6.1.1.4'
    'O' 'O' 0.0106 0.0060
                         'International Tables Vol C Tables 4.2.6.8 and 6.1.1.4'
    'Cu' 'Cu' 0.3201 1.2651
                         'International Tables Vol C Tables 4.2.6.8 and 6.1.1.4'
    'Br' 'Br' -0.2901 2.4595
                         'International Tables Vol C Tables 4.2.6.8 and 6.1.1.4'
_computing_data_collection     'APEX2 (Bruker, 2006)'
_computing_cell_refinement     'SAINT (Bruker, 2006)'
_computing_data_reduction     'SAINT  (Bruker, 2006)'
_computing_structure_solution     'SHELXS97 (Sheldrick, 2008)'
_computing_structure_refinement     'SHELXL97 (Sheldrick, 2008)'
_computing_molecular_graphics
;
<i>CrystalMaker</i> (Palmer, 2007)
;
_computing_publication_material     'SHELXL97 (Sheldrick, 2008)'
loop_
    _atom_site_type_symbol
    _atom_site_label
    _atom_site_fract_x
    _atom_site_fract_y
    _atom_site_fract_z
    _atom_site_U_iso_or_equiv
    _atom_site_adp_type
    _atom_site_calc_flag
    _atom_site_refinement_flags
    _atom_site_occupancy
    _atom_site_symmetry_multiplicity
    _atom_site_disorder_assembly
    _atom_site_disorder_group
    Cu Cu1 0.24171(6) 0.87361(3) 0.11476(2) 0.02507(11) Uani d . 1 1 . .
    Br Br1 -0.40313(7) 1.48207(3) 0.24403(3) 0.05057(14) Uani d . 1 1 . .
    Br Br2 0.86689(8) 0.43000(4) -0.07443(3) 0.05927(15) Uani d . 1 1 . .
    O O1 0.0823(3) 0.9602(2) 0.18966(14) 0.0362(6) Uani d . 1 1 . .
    O O2 0.0127(4) 1.1404(2) 0.09417(14) 0.0400(6) Uani d . 1 1 . .
    O O3 -0.1644(4) 0.9305(2) 0.47763(16) 0.0431(6) Uani d D 1 1 . .
    H H3A -0.210(6) 0.899(4) 0.5231(17) 0.052 Uiso d D 1 1 . .
    O O4 -0.3480(4) 1.0979(2) 0.50793(17) 0.0510(7) Uani d . 1 1 . .
    O O5 0.3990(3) 0.7968(2) 0.03553(13) 0.0317(5) Uani d . 1 1 . .
    O O6 0.3406(4) 0.9682(2) -0.06839(16) 0.0389(6) Uani d . 1 1 . .
    O O7 0.8012(4) 0.7817(2) -0.36611(16) 0.0408(6) Uani d . 1 1 . .
    O O8 0.6280(4) 0.9548(2) -0.34293(16) 0.0432(6) Uani d D 1 1 . .
    H H8C 0.636(6) 0.990(4) -0.3933(14) 0.052 Uiso d D 1 1 . .
    O O9 0.0062(3) 0.8750(2) 0.06054(13) 0.0280(5) Uani d D 1 1 . .
    H H9A 0.009(5) 0.861(3) 0.0143(15) 0.034 Uiso d D 1 1 . .
    H H9B -0.097(4) 0.925(3) 0.067(2) 0.034 Uiso d D 1 1 . .
    N N1 0.4710(4) 0.8158(2) 0.19417(16) 0.0268(6) Uani d . 1 1 . .
    N N2 0.9406(5) 0.6125(2) 0.43776(17) 0.0346(7) Uani d . 1 1 . .
    C C1 0.4470(5) 0.8125(3) 0.2762(2) 0.0380(8) Uani d . 1 1 . .
    H H1 0.3177 0.8370 0.2963 0.046 Uiso calc R 1 1 . .
    C C2 0.6023(6) 0.7753(4) 0.3317(2) 0.0448(10) Uani d . 1 1 . .
    H H2 0.5788 0.7726 0.3891 0.054 Uiso calc R 1 1 . .
    C C3 0.7919(5) 0.7418(3) 0.3041(2) 0.0331(8) Uani d . 1 1 . .
    C C4 0.8168(5) 0.7434(3) 0.2208(2) 0.0353(8) Uani d . 1 1 . .
    H H4 0.9449 0.7192 0.1995 0.042 Uiso calc R 1 1 . .
    C C5 0.6543(5) 0.7804(3) 0.1680(2) 0.0315(7) Uani d . 1 1 . .
    H H5 0.6746 0.7807 0.1108 0.038 Uiso calc R 1 1 . .
    C C6 0.9650(6) 0.7027(3) 0.3631(2) 0.0399(9) Uani d . 1 1 . .
    H H6A 1.0860 0.6686 0.3345 0.048 Uiso calc R 1 1 . .
    H H6B 0.9793 0.7743 0.3788 0.048 Uiso calc R 1 1 . .
    C C7 1.0859(6) 0.5919(3) 0.5029(2) 0.0418(9) Uani d . 1 1 . .
    H H7A 1.0776 0.6696 0.5158 0.050 Uiso calc R 1 1 . .
    H H7B 1.2195 0.5599 0.4827 0.050 Uiso calc R 1 1 . .
    C C8 0.9526(6) 0.4977(3) 0.4194(2) 0.0400(9) Uani d . 1 1 . .
    H H8B 1.0845 0.4643 0.3984 0.048 Uiso calc R 1 1 . .
    H H8A 0.8549 0.5117 0.3753 0.048 Uiso calc R 1 1 . .
    C C9 -0.1060(4) 1.1335(3) 0.23134(19) 0.0254(7) Uani d . 1 1 . .
    C C10 -0.1898(5) 1.2583(3) 0.2111(2) 0.0284(7) Uani d . 1 1 . .
    H H10 -0.1788 1.3066 0.1562 0.034 Uiso calc R 1 1 . .
    C C11 -0.2900(5) 1.3120(3) 0.2721(2) 0.0317(7) Uani d . 1 1 . .
    C C12 -0.3085(5) 1.2433(3) 0.3524(2) 0.0319(7) Uani d . 1 1 . .
    H H12 -0.3785 1.2812 0.3934 0.038 Uiso calc R 1 1 . .
    C C13 -0.2238(5) 1.1186(3) 0.3724(2) 0.0288(7) Uani d . 1 1 . .
    C C14 -0.1224(5) 1.0639(3) 0.3121(2) 0.0277(7) Uani d . 1 1 . .
    H H14 -0.0639 0.9784 0.3260 0.033 Uiso calc R 1 1 . .
    C C15 0.0040(5) 1.0757(3) 0.1651(2) 0.0279(7) Uani d . 1 1 . .
    C C16 -0.2487(5) 1.0454(3) 0.46047(19) 0.0294(7) Uani d . 1 1 . .
    C C17 0.5456(4) 0.7858(3) -0.09479(19) 0.0239(6) Uani d . 1 1 . .
    C C18 0.5706(4) 0.8441(3) -0.17780(19) 0.0240(6) Uani d . 1 1 . .
    H H18 0.5100 0.9288 -0.1986 0.029 Uiso calc R 1 1 . .
    C C19 0.6838(5) 0.7784(3) -0.22993(19) 0.0268(7) Uani d . 1 1 . .
    C C20 0.7747(5) 0.6545(3) -0.1999(2) 0.0314(7) Uani d . 1 1 . .
    H H20 0.8527 0.6092 -0.2354 0.038 Uiso calc R 1 1 . .
    C C21 0.7489(5) 0.5990(3) -0.1172(2) 0.0316(7) Uani d . 1 1 . .
    C C22 0.6352(5) 0.6626(3) -0.0643(2) 0.0292(7) Uani d . 1 1 . .
    H H22 0.6187 0.6223 -0.0077 0.035 Uiso calc R 1 1 . .
    C C23 0.4175(4) 0.8580(3) -0.03952(19) 0.0260(7) Uani d . 1 1 . .
    C C24 0.7112(5) 0.8415(3) -0.32309(19) 0.0252(7) Uani d . 1 1 . .
loop_
    _atom_site_aniso_label
    _atom_site_aniso_U_11
    _atom_site_aniso_U_22
    _atom_site_aniso_U_33
    _atom_site_aniso_U_12
    _atom_site_aniso_U_13
    _atom_site_aniso_U_23
    Cu1 0.0300(2) 0.0234(2) 0.01558(19) -0.00011(16) 0.00140(15) -0.00329(15)
    Br1 0.0652(3) 0.0247(2) 0.0584(3) -0.00651(18) -0.0128(2) -0.00904(17)
    Br2 0.0773(3) 0.0264(2) 0.0558(3) 0.0053(2) 0.0118(2) -0.00513(18)
    O1 0.0357(13) 0.0405(15) 0.0253(12) 0.0039(11) -0.0002(10) -0.0128(11)
    O2 0.0579(17) 0.0459(15) 0.0229(13) -0.0234(13) 0.0081(11) -0.0123(11)
    O3 0.0610(17) 0.0323(14) 0.0280(13) -0.0070(12) 0.0144(12) -0.0047(11)
    O4 0.0648(19) 0.0323(14) 0.0424(16) -0.0003(13) 0.0116(14) -0.0051(12)
    O5 0.0351(13) 0.0334(13) 0.0207(11) 0.0001(10) 0.0014(9) -0.0084(10)
    O6 0.0384(14) 0.0260(13) 0.0429(15) 0.0009(11) 0.0127(11) -0.0074(11)
    O7 0.0484(16) 0.0356(14) 0.0350(14) -0.0123(12) 0.0024(12) -0.0037(12)
    O8 0.0585(17) 0.0375(15) 0.0266(13) -0.0093(13) 0.0128(12) -0.0046(11)
    O9 0.0304(12) 0.0299(12) 0.0183(11) -0.0006(10) 0.0018(9) -0.0065(9)
    N1 0.0349(15) 0.0215(13) 0.0198(13) -0.0043(11) 0.0017(11) -0.0030(10)
    N2 0.0468(18) 0.0238(14) 0.0284(15) -0.0024(13) -0.0162(13) -0.0037(11)
    C1 0.041(2) 0.040(2) 0.0226(17) 0.0046(16) 0.0018(15) -0.0093(15)
    C2 0.054(2) 0.044(2) 0.0227(17) 0.0095(18) -0.0071(16) -0.0104(16)
    C3 0.044(2) 0.0198(16) 0.0297(18) -0.0044(15) -0.0068(15) 0.0001(13)
    C4 0.0334(19) 0.038(2) 0.0301(18) -0.0098(16) 0.0004(14) -0.0019(15)
    C5 0.0361(19) 0.0344(18) 0.0214(16) -0.0102(15) 0.0034(14) -0.0038(14)
    C6 0.047(2) 0.0309(19) 0.037(2) -0.0070(17) -0.0125(17) -0.0034(15)
    C7 0.053(2) 0.0287(18) 0.041(2) -0.0057(17) -0.0224(18) -0.0069(16)
    C8 0.054(2) 0.0286(18) 0.0341(19) -0.0036(17) -0.0204(17) -0.0069(15)
    C9 0.0234(15) 0.0309(17) 0.0232(15) -0.0074(13) 0.0001(12) -0.0096(13)
    C10 0.0292(17) 0.0306(17) 0.0266(16) -0.0105(14) -0.0031(13) -0.0064(13)
    C11 0.0321(18) 0.0251(17) 0.0393(19) -0.0073(14) -0.0041(15) -0.0111(14)
    C12 0.0318(18) 0.0355(19) 0.0315(18) -0.0092(15) 0.0047(14) -0.0154(15)
    C13 0.0295(17) 0.0301(17) 0.0275(17) -0.0085(14) 0.0030(13) -0.0096(14)
    C14 0.0279(16) 0.0289(17) 0.0250(16) -0.0056(14) 0.0019(13) -0.0080(13)
    C15 0.0260(16) 0.0378(19) 0.0232(16) -0.0100(14) -0.0013(13) -0.0124(14)
    C16 0.0289(17) 0.0364(19) 0.0164(15) -0.0131(15) -0.0018(13) 0.0083(14)
    C17 0.0228(15) 0.0260(16) 0.0231(15) -0.0058(13) 0.0016(12) -0.0087(13)
    C18 0.0227(15) 0.0258(16) 0.0236(15) -0.0071(13) -0.0002(12) -0.0064(13)
    C19 0.0261(16) 0.0323(18) 0.0249(16) -0.0131(14) 0.0046(13) -0.0084(14)
    C20 0.0311(18) 0.0330(18) 0.0336(18) -0.0093(15) 0.0087(14) -0.0164(15)
    C21 0.0340(18) 0.0215(16) 0.0354(18) -0.0024(14) 0.0039(14) -0.0078(14)
    C22 0.0330(18) 0.0260(17) 0.0254(16) -0.0060(14) 0.0028(13) -0.0043(13)
    C23 0.0234(16) 0.0296(18) 0.0252(16) -0.0051(13) 0.0017(12) -0.0105(14)
    C24 0.0253(16) 0.0261(17) 0.0236(16) -0.0186(14) -0.0118(13) 0.0098(13)
_geom_special_details
;
All e.s.d.'s (except the e.s.d. in the dihedral angle between two l.s. planes)
are estimated using the full covariance matrix. The cell e.s.d.'s are taken
into account individually in the estimation of e.s.d.'s in distances, angles
and torsion angles; correlations between e.s.d.'s in cell parameters are only
used when they are defined by crystal symmetry. An approximate (isotropic)
treatment of cell e.s.d.'s is used for estimating e.s.d.'s involving l.s.
planes.
;
loop_
    _geom_bond_atom_site_label_1
    _geom_bond_atom_site_label_2
    _geom_bond_site_symmetry_2
    _geom_bond_distance
    _geom_bond_publ_flag
    Cu1 O5 . 1.918(2) ?
    Cu1 O1 . 1.928(2) ?
    Cu1 O9 . 1.949(2) ?
    Cu1 N1 . 2.002(3) ?
    Br1 C11 . 1.887(3) ?
    Br2 C21 . 1.894(3) ?
    O1 C15 . 1.285(4) ?
    O2 C15 . 1.230(4) ?
    O3 C16 . 1.284(4) ?
    O3 H3A . 0.840(19) ?
    O4 C16 . 1.202(4) ?
    O5 C23 . 1.283(4) ?
    O6 C23 . 1.237(4) ?
    O7 C24 . 1.173(4) ?
    O8 C24 . 1.265(4) ?
    O8 H8C . 0.836(19) ?
    O9 H9A . 0.827(18) ?
    O9 H9B . 0.824(18) ?
    N1 C5 . 1.334(4) ?
    N1 C1 . 1.351(4) ?
    N2 C6 . 1.445(5) ?
    N2 C8 . 1.458(4) ?
    N2 C7 . 1.467(4) ?
    C1 C2 . 1.376(5) ?
    C1 H1 . 0.9500 ?
    C2 C3 . 1.378(5) ?
    C2 H2 . 0.9500 ?
    C3 C4 . 1.377(5) ?
    C3 C6 . 1.507(5) ?
    C4 C5 . 1.387(5) ?
    C4 H4 . 0.9500 ?
    C5 H5 . 0.9500 ?
    C6 H6A . 0.9900 ?
    C6 H6B . 0.9900 ?
    C7 C8 2_766 1.506(5) ?
    C7 H7A . 0.9900 ?
    C7 H7B . 0.9900 ?
    C8 C7 2_766 1.506(5) ?
    C8 H8B . 0.9900 ?
    C8 H8A . 0.9900 ?
    C9 C10 . 1.386(5) ?
    C9 C14 . 1.391(5) ?
    C9 C15 . 1.509(4) ?
    C10 C11 . 1.390(5) ?
    C10 H10 . 0.9500 ?
    C11 C12 . 1.385(5) ?
    C12 C13 . 1.386(5) ?
    C12 H12 . 0.9500 ?
    C13 C14 . 1.388(5) ?
    C13 C16 . 1.517(4) ?
    C14 H14 . 0.9500 ?
    C17 C22 . 1.383(4) ?
    C17 C18 . 1.392(4) ?
    C17 C23 . 1.507(4) ?
    C18 C19 . 1.384(4) ?
    C18 H18 . 0.9500 ?
    C19 C20 . 1.390(5) ?
    C19 C24 . 1.554(4) ?
    C20 C21 . 1.380(5) ?
    C20 H20 . 0.9500 ?
    C21 C22 . 1.381(5) ?
    C22 H22 . 0.9500 ?
loop_
    _geom_angle_atom_site_label_1
    _geom_angle_atom_site_label_2
    _geom_angle_atom_site_label_3
    _geom_angle_site_symmetry_1
    _geom_angle_site_symmetry_3
    _geom_angle
    _geom_angle_publ_flag
    O5 Cu1 O1 . . 176.53(10) ?
    O5 Cu1 O9 . . 89.58(10) ?
    O1 Cu1 O9 . . 90.21(10) ?
    O5 Cu1 N1 . . 90.77(10) ?
    O1 Cu1 N1 . . 90.64(10) ?
    O9 Cu1 N1 . . 159.57(10) ?
    C15 O1 Cu1 . . 120.4(2) ?
    C16 O3 H3A . . 107(3) ?
    C23 O5 Cu1 . . 121.0(2) ?
    C24 O8 H8C . . 115(3) ?
    Cu1 O9 H9A . . 122(3) ?
    Cu1 O9 H9B . . 117(3) ?
    H9A O9 H9B . . 112(3) ?
    C5 N1 C1 . . 117.1(3) ?
    C5 N1 Cu1 . . 121.3(2) ?
    C1 N1 Cu1 . . 121.5(2) ?
    C6 N2 C8 . . 111.4(3) ?
    C6 N2 C7 . . 111.6(3) ?
    C8 N2 C7 . . 109.6(3) ?
    N1 C1 C2 . . 122.6(3) ?
    N1 C1 H1 . . 118.7 ?
    C2 C1 H1 . . 118.7 ?
    C1 C2 C3 . . 120.1(3) ?
    C1 C2 H2 . . 119.9 ?
    C3 C2 H2 . . 119.9 ?
    C4 C3 C2 . . 117.4(3) ?
    C4 C3 C6 . . 121.3(3) ?
    C2 C3 C6 . . 121.4(3) ?
    C3 C4 C5 . . 119.8(3) ?
    C3 C4 H4 . . 120.1 ?
    C5 C4 H4 . . 120.1 ?
    N1 C5 C4 . . 122.9(3) ?
    N1 C5 H5 . . 118.6 ?
    C4 C5 H5 . . 118.6 ?
    N2 C6 C3 . . 111.0(3) ?
    N2 C6 H6A . . 109.4 ?
    C3 C6 H6A . . 109.4 ?
    N2 C6 H6B . . 109.4 ?
    C3 C6 H6B . . 109.4 ?
    H6A C6 H6B . . 108.0 ?
    N2 C7 C8 . 2_766 109.4(3) ?
    N2 C7 H7A . . 109.8 ?
    C8 C7 H7A 2_766 . 109.8 ?
    N2 C7 H7B . . 109.8 ?
    C8 C7 H7B 2_766 . 109.8 ?
    H7A C7 H7B . . 108.2 ?
    N2 C8 C7 . 2_766 110.3(3) ?
    N2 C8 H8B . . 109.6 ?
    C7 C8 H8B 2_766 . 109.6 ?
    N2 C8 H8A . . 109.6 ?
    C7 C8 H8A 2_766 . 109.6 ?
    H8B C8 H8A . . 108.1 ?
    C10 C9 C14 . . 119.8(3) ?
    C10 C9 C15 . . 119.0(3) ?
    C14 C9 C15 . . 121.1(3) ?
    C9 C10 C11 . . 119.2(3) ?
    C9 C10 H10 . . 120.4 ?
    C11 C10 H10 . . 120.4 ?
    C12 C11 C10 . . 121.3(3) ?
    C12 C11 Br1 . . 119.8(3) ?
    C10 C11 Br1 . . 118.9(3) ?
    C11 C12 C13 . . 119.2(3) ?
    C11 C12 H12 . . 120.4 ?
    C13 C12 H12 . . 120.4 ?
    C12 C13 C14 . . 120.0(3) ?
    C12 C13 C16 . . 118.0(3) ?
    C14 C13 C16 . . 121.9(3) ?
    C13 C14 C9 . . 120.4(3) ?
    C13 C14 H14 . . 119.8 ?
    C9 C14 H14 . . 119.8 ?
    O2 C15 O1 . . 126.0(3) ?
    O2 C15 C9 . . 119.0(3) ?
    O1 C15 C9 . . 115.0(3) ?
    O4 C16 O3 . . 125.1(3) ?
    O4 C16 C13 . . 118.3(3) ?
    O3 C16 C13 . . 116.6(3) ?
    C22 C17 C18 . . 120.1(3) ?
    C22 C17 C23 . . 120.7(3) ?
    C18 C17 C23 . . 119.2(3) ?
    C19 C18 C17 . . 119.9(3) ?
    C19 C18 H18 . . 120.1 ?
    C17 C18 H18 . . 120.1 ?
    C18 C19 C20 . . 120.5(3) ?
    C18 C19 C24 . . 120.6(3) ?
    C20 C19 C24 . . 118.8(3) ?
    C21 C20 C19 . . 118.5(3) ?
    C21 C20 H20 . . 120.8 ?
    C19 C20 H20 . . 120.8 ?
    C20 C21 C22 . . 122.0(3) ?
    C20 C21 Br2 . . 119.7(2) ?
    C22 C21 Br2 . . 118.3(3) ?
    C21 C22 C17 . . 119.1(3) ?
    C21 C22 H22 . . 120.5 ?
    C17 C22 H22 . . 120.5 ?
    O6 C23 O5 . . 125.5(3) ?
    O6 C23 C17 . . 119.3(3) ?
    O5 C23 C17 . . 115.2(3) ?
    O7 C24 O8 . . 128.0(3) ?
    O7 C24 C19 . . 118.5(3) ?
    O8 C24 C19 . . 113.5(3) ?
loop_
    _geom_torsion_atom_site_label_1
    _geom_torsion_atom_site_label_2
    _geom_torsion_atom_site_label_3
    _geom_torsion_atom_site_label_4
    _geom_torsion_site_symmetry_1
    _geom_torsion_site_symmetry_2
    _geom_torsion_site_symmetry_3
    _geom_torsion_site_symmetry_4
    _geom_torsion
    _geom_torsion_publ_flag
    O9 Cu1 O1 C15 . . . . -79.5(2) ?
    N1 Cu1 O1 C15 . . . . 120.9(2) ?
    O9 Cu1 O5 C23 . . . . 77.0(2) ?
    N1 Cu1 O5 C23 . . . . -123.5(2) ?
    O5 Cu1 N1 C5 . . . . 19.0(3) ?
    O1 Cu1 N1 C5 . . . . -157.8(3) ?
    O9 Cu1 N1 C5 . . . . 109.9(3) ?
    O5 Cu1 N1 C1 . . . . -162.0(3) ?
    O1 Cu1 N1 C1 . . . . 21.2(3) ?
    O9 Cu1 N1 C1 . . . . -71.1(4) ?
    C5 N1 C1 C2 . . . . 0.2(5) ?
    Cu1 N1 C1 C2 . . . . -178.8(3) ?
    N1 C1 C2 C3 . . . . 1.4(6) ?
    C1 C2 C3 C4 . . . . -2.2(6) ?
    C1 C2 C3 C6 . . . . 178.9(4) ?
    C2 C3 C4 C5 . . . . 1.4(5) ?
    C6 C3 C4 C5 . . . . -179.7(3) ?
    C1 N1 C5 C4 . . . . -1.0(5) ?
    Cu1 N1 C5 C4 . . . . 178.0(3) ?
    C3 C4 C5 N1 . . . . 0.2(5) ?
    C8 N2 C6 C3 . . . . 68.9(4) ?
    C7 N2 C6 C3 . . . . -168.3(3) ?
    C4 C3 C6 N2 . . . . -129.7(4) ?
    C2 C3 C6 N2 . . . . 49.1(5) ?
    C6 N2 C7 C8 . . . 2_766 177.1(3) ?
    C8 N2 C7 C8 . . . 2_766 -59.0(4) ?
    C6 N2 C8 C7 . . . 2_766 -176.4(3) ?
    C7 N2 C8 C7 . . . 2_766 59.5(5) ?
    C14 C9 C10 C11 . . . . -0.3(5) ?
    C15 C9 C10 C11 . . . . -179.5(3) ?
    C9 C10 C11 C12 . . . . -0.3(5) ?
    C9 C10 C11 Br1 . . . . 179.9(2) ?
    C10 C11 C12 C13 . . . . 0.6(5) ?
    Br1 C11 C12 C13 . . . . -179.6(2) ?
    C11 C12 C13 C14 . . . . -0.3(5) ?
    C11 C12 C13 C16 . . . . -179.2(3) ?
    C12 C13 C14 C9 . . . . -0.3(5) ?
    C16 C13 C14 C9 . . . . 178.6(3) ?
    C10 C9 C14 C13 . . . . 0.6(5) ?
    C15 C9 C14 C13 . . . . 179.8(3) ?
    Cu1 O1 C15 O2 . . . . 3.3(5) ?
    Cu1 O1 C15 C9 . . . . -176.2(2) ?
    C10 C9 C15 O2 . . . . -1.7(5) ?
    C14 C9 C15 O2 . . . . 179.1(3) ?
    C10 C9 C15 O1 . . . . 177.9(3) ?
    C14 C9 C15 O1 . . . . -1.4(4) ?
    C12 C13 C16 O4 . . . . 3.3(5) ?
    C14 C13 C16 O4 . . . . -175.6(3) ?
    C12 C13 C16 O3 . . . . -178.3(3) ?
    C14 C13 C16 O3 . . . . 2.8(5) ?
    C22 C17 C18 C19 . . . . 0.6(5) ?
    C23 C17 C18 C19 . . . . -178.4(3) ?
    C17 C18 C19 C20 . . . . -0.7(5) ?
    C17 C18 C19 C24 . . . . 179.2(3) ?
    C18 C19 C20 C21 . . . . 0.1(5) ?
    C24 C19 C20 C21 . . . . -179.7(3) ?
    C19 C20 C21 C22 . . . . 0.5(5) ?
    C19 C20 C21 Br2 . . . . 179.0(2) ?
    C20 C21 C22 C17 . . . . -0.5(5) ?
    Br2 C21 C22 C17 . . . . -179.0(2) ?
    C18 C17 C22 C21 . . . . 0.0(5) ?
    C23 C17 C22 C21 . . . . 179.0(3) ?
    Cu1 O5 C23 O6 . . . . 0.1(5) ?
    Cu1 O5 C23 C17 . . . . 180.0(2) ?
    C22 C17 C23 O6 . . . . 179.4(3) ?
    C18 C17 C23 O6 . . . . -1.6(5) ?
    C22 C17 C23 O5 . . . . -0.4(4) ?
    C18 C17 C23 O5 . . . . 178.6(3) ?
    C18 C19 C24 O7 . . . . -176.8(3) ?
    C20 C19 C24 O7 . . . . 3.1(4) ?
    C18 C19 C24 O8 . . . . 2.5(4) ?
    C20 C19 C24 O8 . . . . -177.6(3) ?
loop_
    _geom_hbond_atom_site_label_D
    _geom_hbond_atom_site_label_H
    _geom_hbond_atom_site_label_A
    _geom_hbond_site_symmetry_A
    _geom_hbond_distance_DH
    _geom_hbond_distance_HA
    _geom_hbond_distance_DA
    _geom_hbond_angle_DHA
    _geom_hbond_publ_flag
    O3 H3A O7 1_456 0.840(19) 1.98(3) 2.763(4) 155(4) y
    O8 H8C O4 1_654 0.836(19) 1.81(2) 2.629(4) 166(4) y
    O9 H9A O2 2_575 0.827(18) 1.82(2) 2.635(3) 169(4) y
    O9 H9B O6 2_575 0.824(18) 1.83(2) 2.647(3) 171(4) y
_iucr_refine_instructions_details
;
TITL p1b in P-1
CELL 0.71073   7.1363  11.9254  16.5775  74.458  86.358  72.908
ZERR    1.00   0.0022   0.0037   0.0051   0.003   0.004   0.003
LATT  1
SFAC C H N O CU BR
UNIT 48 40 4 18 2 4
TEMP -100.000
SIZE 0.108 0.257 0.372
L.S. 64
ACTA 50
CONF
HTAB 2
BOND $H
FMAP 2
PLAN 60
DFIX 0.85 O9 H9A
DFIX 0.85 O9 H9B
DANG 1.4 H9A H9B
DFIX 0.85 O3 H3A
DFIX 0.85 O8 H8c
EQIV $1 x-1, y, z+1
HTAB O3 o7_$1
EQIV $2 x+1, y, z-1
HTAB o8 o4_$2
EQIV $3 -x, -y+2, -z
HTAB o9 o2_$3
HTAB o9 o6_$3
WGHT    0.043400    2.272200
FVAR       0.09114
CU1   5    0.241705    0.873610    0.114763    11.00000    0.02997    0.02339 =
         0.01558   -0.00329    0.00140   -0.00011
BR1   6   -0.403126    1.482070    0.244033    11.00000    0.06517    0.02467 =
         0.05842   -0.00904   -0.01283   -0.00651
BR2   6    0.866887    0.429995   -0.074432    11.00000    0.07727    0.02639 =
         0.05582   -0.00513    0.01180    0.00527
O1    4    0.082328    0.960211    0.189661    11.00000    0.03570    0.04047 =
         0.02530   -0.01284   -0.00023    0.00394
O2    4    0.012708    1.140393    0.094167    11.00000    0.05789    0.04593 =
         0.02293   -0.01235    0.00810   -0.02339
O3    4   -0.164380    0.930538    0.477630    11.00000    0.06098    0.03226 =
         0.02803   -0.00469    0.01441   -0.00697
H3A   2   -0.210403    0.898944    0.523052    11.00000   -1.20000
O4    4   -0.348027    1.097918    0.507932    11.00000    0.06476    0.03232 =
         0.04237   -0.00506    0.01164   -0.00034
O5    4    0.398998    0.796825    0.035526    11.00000    0.03505    0.03341 =
         0.02072   -0.00839    0.00144    0.00007
O6    4    0.340571    0.968216   -0.068392    11.00000    0.03843    0.02599 =
         0.04289   -0.00737    0.01265    0.00085
O7    4    0.801231    0.781661   -0.366112    11.00000    0.04840    0.03559 =
         0.03502   -0.00368    0.00238   -0.01226
O8    4    0.628028    0.954777   -0.342931    11.00000    0.05852    0.03752 =
         0.02656   -0.00456    0.01279   -0.00930
H8C   2    0.636193    0.990067   -0.393318    11.00000   -1.20000
O9    4    0.006248    0.875016    0.060543    11.00000    0.03037    0.02991 =
         0.01830   -0.00653    0.00178   -0.00062
H9A   2    0.009135    0.860603    0.014279    11.00000   -1.20000
H9B   2   -0.096610    0.925460    0.067157    11.00000   -1.20000
N1    3    0.470977    0.815770    0.194171    11.00000    0.03487    0.02151 =
         0.01976   -0.00301    0.00174   -0.00429
N2    3    0.940601    0.612550    0.437760    11.00000    0.04683    0.02384 =
         0.02845   -0.00369   -0.01624   -0.00238
C1    1    0.446971    0.812547    0.276160    11.00000    0.04051    0.04047 =
         0.02259   -0.00928    0.00179    0.00464
AFIX  43
H1    2    0.317698    0.836991    0.296304    11.00000   -1.20000
AFIX   0
C2    1    0.602305    0.775267    0.331694    11.00000    0.05401    0.04390 =
         0.02267   -0.01036   -0.00709    0.00953
AFIX  43
H2    2    0.578821    0.772628    0.389133    11.00000   -1.20000
AFIX   0
C3    1    0.791870    0.741753    0.304132    11.00000    0.04364    0.01975 =
         0.02968    0.00013   -0.00678   -0.00435
C4    1    0.816788    0.743386    0.220813    11.00000    0.03345    0.03787 =
         0.03007   -0.00192    0.00042   -0.00983
AFIX  43
H4    2    0.944917    0.719192    0.199513    11.00000   -1.20000
AFIX   0
C5    1    0.654336    0.780446    0.168043    11.00000    0.03607    0.03436 =
         0.02145   -0.00379    0.00345   -0.01017
AFIX  43
H5    2    0.674584    0.780672    0.110810    11.00000   -1.20000
AFIX   0
C6    1    0.965003    0.702713    0.363097    11.00000    0.04746    0.03091 =
         0.03691   -0.00343   -0.01248   -0.00703
AFIX  23
H6A   2    1.086003    0.668588    0.334540    11.00000   -1.20000
H6B   2    0.979279    0.774291    0.378785    11.00000   -1.20000
AFIX   0
C7    1    1.085936    0.591909    0.502858    11.00000    0.05328    0.02873 =
         0.04124   -0.00688   -0.02242   -0.00568
AFIX  23
H7A   2    1.077563    0.669607    0.515773    11.00000   -1.20000
H7B   2    1.219509    0.559874    0.482703    11.00000   -1.20000
AFIX   0
C8    1    0.952562    0.497748    0.419448    11.00000    0.05381    0.02860 =
         0.03411   -0.00685   -0.02043   -0.00363
AFIX  23
H8B   2    1.084533    0.464292    0.398382    11.00000   -1.20000
H8A   2    0.854911    0.511674    0.375314    11.00000   -1.20000
AFIX   0
C9    1   -0.106033    1.133499    0.231341    11.00000    0.02344    0.03092 =
         0.02317   -0.00958    0.00009   -0.00738
C10   1   -0.189793    1.258301    0.211118    11.00000    0.02918    0.03056 =
         0.02663   -0.00636   -0.00306   -0.01048
AFIX  43
H10   2   -0.178839    1.306550    0.156208    11.00000   -1.20000
AFIX   0
C11   1   -0.290020    1.312041    0.272132    11.00000    0.03212    0.02512 =
         0.03934   -0.01106   -0.00413   -0.00729
C12   1   -0.308535    1.243325    0.352444    11.00000    0.03182    0.03545 =
         0.03147   -0.01544    0.00474   -0.00922
AFIX  43
H12   2   -0.378501    1.281221    0.393371    11.00000   -1.20000
AFIX   0
C13   1   -0.223752    1.118619    0.372365    11.00000    0.02955    0.03011 =
         0.02749   -0.00964    0.00301   -0.00854
C14   1   -0.122433    1.063914    0.312081    11.00000    0.02792    0.02891 =
         0.02501   -0.00796    0.00186   -0.00564
AFIX  43
H14   2   -0.063942    0.978442    0.326044    11.00000   -1.20000
AFIX   0
C15   1    0.003970    1.075660    0.165050    11.00000    0.02601    0.03778 =
         0.02321   -0.01238   -0.00134   -0.00999
C16   1   -0.248707    1.045437    0.460465    11.00000    0.02889    0.03643 =
         0.01640    0.00834   -0.00183   -0.01315
C17   1    0.545583    0.785755   -0.094793    11.00000    0.02281    0.02605 =
         0.02314   -0.00869    0.00160   -0.00582
C18   1    0.570560    0.844093   -0.177799    11.00000    0.02267    0.02578 =
         0.02359   -0.00637   -0.00024   -0.00708
AFIX  43
H18   2    0.510039    0.928840   -0.198623    11.00000   -1.20000
AFIX   0
C19   1    0.683768    0.778358   -0.229929    11.00000    0.02611    0.03233 =
         0.02491   -0.00838    0.00459   -0.01306
C20   1    0.774658    0.654543   -0.199861    11.00000    0.03115    0.03299 =
         0.03357   -0.01642    0.00865   -0.00927
AFIX  43
H20   2    0.852696    0.609189   -0.235430    11.00000   -1.20000
AFIX   0
C21   1    0.748912    0.599030   -0.117150    11.00000    0.03402    0.02154 =
         0.03538   -0.00779    0.00390   -0.00243
C22   1    0.635207    0.662592   -0.064264    11.00000    0.03298    0.02602 =
         0.02535   -0.00432    0.00284   -0.00605
AFIX  43
H22   2    0.618744    0.622288   -0.007672    11.00000   -1.20000
AFIX   0
C23   1    0.417530    0.857977   -0.039517    11.00000    0.02338    0.02957 =
         0.02522   -0.01050    0.00169   -0.00513
C24   1    0.711198    0.841548   -0.323094    11.00000    0.02529    0.02612 =
         0.02356    0.00979   -0.01180   -0.01862
HKLF 4
REM  p1b in P-1
REM R1 =  0.0336 for   4142 Fo > 4sig(Fo)  and  0.0396 for all   4723 data
REM    355 parameters refined using      5 restraints
END
WGHT      0.0436      2.2625
REM Highest difference peak  0.729,  deepest hole -0.595,  1-sigma level  0.078
Q1    1  -0.2673  1.0962  0.4720  11.00000  0.05    0.73
Q2    1   0.6962  0.8226 -0.2859  11.00000  0.05    0.66
Q3    1  -0.2271  1.0586  0.4281  11.00000  0.05    0.60
Q4    1   0.8055  0.8193 -0.4123  11.00000  0.05    0.59
Q5    1  -0.2033  1.0195  0.4705  11.00000  0.05    0.59
Q6    1   0.7580  0.8028 -0.3318  11.00000  0.05    0.54
Q7    1   0.7179  0.8731 -0.3233  11.00000  0.05    0.52
Q8    1   1.0310  0.3894 -0.0904  11.00000  0.05    0.51
Q9    1   0.8133  0.4114  0.0005  11.00000  0.05    0.51
Q10   1  -0.3503  1.0440  0.5499  11.00000  0.05    0.49
Q11   1  -0.3924  1.1355  0.5007  11.00000  0.05    0.48
Q12   1  -0.5712  1.5362  0.2583  11.00000  0.05    0.46
Q13   1  -0.3946  1.5190  0.1442  11.00000  0.05    0.45
Q14   1   0.8687  0.7422 -0.3537  11.00000  0.05    0.41
Q15   1   0.7789  0.7418 -0.3705  11.00000  0.05    0.38
Q16   1  -0.3627  1.3786  0.2618  11.00000  0.05    0.36
Q17   1   0.9445  0.4826 -0.0802  11.00000  0.05    0.35
Q18   1   0.4840  0.8182 -0.0719  11.00000  0.05    0.34
Q19   1  -0.0939  1.1004  0.2689  11.00000  0.05    0.32
Q20   1  -0.4608  1.4830  0.2016  11.00000  0.05    0.32
Q21   1  -0.2810  1.4443  0.2417  11.00000  0.05    0.32
Q22   1   0.5750  0.7206 -0.0807  11.00000  0.05    0.30
Q23   1  -0.0521  1.1085  0.2020  11.00000  0.05    0.30
Q24   1   0.5374  0.8148 -0.1372  11.00000  0.05    0.30
Q25   1   0.3910  0.8243  0.0586  11.00000  0.05    0.29
Q26   1   0.7294  0.4643 -0.0882  11.00000  0.05    0.28
Q27   1   0.7264  0.7795  0.2002  11.00000  0.05    0.28
Q28   1   0.0900  1.0839  0.1096  11.00000  0.05    0.27
Q29   1   0.7968  0.5417 -0.1042  11.00000  0.05    0.27
Q30   1   0.8033  0.7366  0.2676  11.00000  0.05    0.26
Q31   1   0.4296  0.7339  0.0454  11.00000  0.05    0.25
Q32   1  -0.1631  1.0881  0.3506  11.00000  0.05    0.25
Q33   1   0.0930  0.8545  0.0986  11.00000  0.05    0.25
Q34   1   0.5596  0.8157  0.1832  11.00000  0.05    0.25
Q35   1   0.3918  0.8239  0.0019  11.00000  0.05    0.25
Q36   1   0.7694  0.6206 -0.1536  11.00000  0.05    0.25
Q37   1   0.4662  0.8102  0.2293  11.00000  0.05    0.24
Q38   1   0.9634  0.5575  0.4320  11.00000  0.05    0.24
Q39   1   1.0118  0.6100  0.4642  11.00000  0.05    0.24
Q40   1  -0.2926  1.1655  0.3583  11.00000  0.05    0.23
Q41   1  -0.2303  1.2902  0.2518  11.00000  0.05    0.23
Q42   1   0.6697  0.7382 -0.2298  11.00000  0.05    0.23
Q43   1   0.0481  0.9978  0.1751  11.00000  0.05    0.23
Q44   1  -0.3141  1.2739  0.3075  11.00000  0.05    0.23
Q45   1   0.3756  0.9289 -0.0490  11.00000  0.05    0.23
Q46   1  -0.1528  1.1901  0.2170  11.00000  0.05    0.22
Q47   1   0.8867  0.7206  0.3297  11.00000  0.05    0.22
Q48   1   0.7568  0.7460 -0.2098  11.00000  0.05    0.22
Q49   1   0.1412  0.9800  0.1535  11.00000  0.05    0.22
Q50   1   0.6066  0.6423 -0.0500  11.00000  0.05    0.22
Q51   1  -0.5308  1.4406  0.2392  11.00000  0.05    0.21
Q52   1   0.7039  0.6374 -0.0944  11.00000  0.05    0.21
Q53   1   0.3741  0.8683  0.1698  11.00000  0.05    0.20
Q54   1  -0.3020  1.5339  0.2634  11.00000  0.05    0.20
Q55   1  -0.3324  1.2525  0.3722  11.00000  0.05    0.20
Q56   1   0.8019  0.6426 -0.2188  11.00000  0.05    0.20
Q57   1   0.6439  0.8055 -0.2214  11.00000  0.05    0.20
Q58   1   0.6074  0.7964  0.3487  11.00000  0.05    0.19
Q59   1   0.8352  0.6554  0.4389  11.00000  0.05    0.19
Q60   1  -0.2024  1.2876  0.1849  11.00000  0.05    0.19
;
data_global
_journal_date_recd_electronic     2011-12-01
_journal_date_accepted     2012-01-09
_journal_name_full     'Acta Crystallographica, Section E'
_journal_year     2012
_journal_volume     68
_journal_issue      2
_journal_page_first     m155
_journal_page_last     m155
_journal_paper_category     QM
_journal_paper_doi     10.1107/S1600536812000979
_journal_coeditor_code     LH5391
_publ_contact_author_name     'Robert L. LaDuca'
_publ_contact_author_address
;
Lyman Briggs College
Department of Chemistry
E-30 Holmes Hall
Michigan State University
East Lansing, MI 48825 USA
;
_publ_contact_author_email     'laduca@msu.edu'
_publ_contact_author_fax     '517-432-2758'
_publ_contact_author_phone     '517-432-2268'
_publ_section_title
;\
\m-1,4-Bis(pyridin-4-ylmethyl)piperazine-\k^2^<i>N</i>:<i>N</i>'-bis[aquabis(3-\
bromo-5-carboxybenzoato-\k<i>O</i>^1^)copper(II)]
;
loop_
    _publ_author_name
    _publ_author_footnote
    _publ_author_address
    'Meyer, Jodi L.' .
;
Lyman Briggs College
Department of Chemistry
Michigan State University
East Lansing, MI 48825
USA
;
    'LaDuca, Robert L.' .
;
Lyman Briggs College
Department of Chemistry
Michigan State University
East Lansing, MI 48825
USA
;
