# Supplementary material for: μ-1,4-Bis(pyridin-4-ylmeth­yl)piperazine-κ2 N:N′-bis­[aqua­bis­(3-bromo-5-carb­oxy­benzoato-κO 1)copper(II)]
Source: Acta Crystallogr Sect E Struct Rep Online. 2012 Jan 14;68(Pt 2):m155. doi: 10.1107/S1600536812000979 (PMC3274888; doi:10.1107/S1600536812000979)
Supplement: Supplementary file 2 [file e-68-0m155-Isup2.hkl]

# 
# h,k,l, Fc-squared, Fo-squared, sigma(Fo-squared) and status flag 
# 
data_I
_shelx_title ' p1b in P-1' 
_shelx_refln_list_code          4 
_shelx_F_calc_maximum      330.33 
_exptl_crystal_F_000       698.00 
_reflns_d_resolution_high  0.8309 
 
loop_ 
 _symmetry_equiv_pos_as_xyz 
 'x, y, z' 
 '-x, -y, -z' 
 
_cell_length_a     7.1363 
_cell_length_b    11.9254 
_cell_length_c    16.5775 
_cell_angle_alpha  74.458 
_cell_angle_beta   86.358 
_cell_angle_gamma  72.908 
 
_shelx_F_squared_multiplier     1.000 
 
loop_ 
 _refln_index_h 
 _refln_index_k 
 _refln_index_l 
 _refln_F_squared_calc 
 _refln_F_squared_meas 
 _refln_F_squared_sigma 
 _refln_observed_status 
   1   0   0      168.00      164.85      2.78 o 
   2   0   0     1119.18     1282.78     13.89 o 
   3   0   0       68.99      102.71      6.28 o 
   4   0   0      362.01      298.02      8.62 o 
   5   0   0     1298.10     1230.91     18.16 o 
   6   0   0      722.35      774.18     19.83 o 
   7   0   0       24.05       41.99      9.34 o 
   8   0   0      132.91      115.86     11.75 o 
  -8   1   0       58.09       60.20     20.47 o 
  -7   1   0      105.44       72.85      9.86 o 
  -6   1   0      168.39      165.61     10.75 o 
  -5   1   0      138.47      142.78      7.26 o 
  -4   1   0     4120.83     4089.35     38.96 o 
  -3   1   0      909.71      866.09     11.53 o 
  -2   1   0     2406.34     2507.85     23.66 o 
  -1   1   0     1509.97     1588.74     15.11 o 
   1   1   0      749.70      739.49      7.46 o 
   2   1   0      506.34      610.89     11.13 o 
   3   1   0      870.64      953.79     11.52 o 
   4   1   0     3202.29     3171.34     33.43 o 
   5   1   0      100.09       93.69      7.08 o 
   6   1   0       71.16       77.01      7.43 o 
   7   1   0      728.52      785.53     22.94 o 
   8   1   0       25.52       28.82     12.18 o 
  -7   2   0      400.24      406.00     17.73 o 
  -6   2   0     1038.22     1181.60     23.44 o 
  -5   2   0     1707.58     1743.08     23.83 o 
  -4   2   0     2647.19     2504.65     25.54 o 
  -3   2   0     2667.48     2634.71     25.94 o 
  -2   2   0     2803.79     2868.86     29.41 o 
  -1   2   0       53.20      108.94      9.60 o 
   0   2   0     1422.56     1317.92     13.57 o 
   1   2   0     6664.85     7492.39    102.60 o 
   2   2   0       58.17      111.82      3.61 o 
   3   2   0     2423.58     2212.54     23.47 o 
   4   2   0     2517.80     2455.77     26.57 o 
   5   2   0     2244.07     2275.38     28.81 o 
   6   2   0       17.95       17.11      6.13 o 
   7   2   0      202.40      143.88      9.69 o 
   8   2   0        0.42      -11.15     11.15 o 
  -7   3   0        6.96        3.05     10.85 o 
  -6   3   0      602.14      688.01     19.94 o 
  -5   3   0      651.32      659.40     21.55 o 
  -4   3   0       34.26       38.10      4.10 o 
  -3   3   0       45.09       50.65      3.45 o 
  -2   3   0     3264.22     3475.02     35.61 o 
  -1   3   0     2803.49     3042.52     39.42 o 
   0   3   0    20160.46    21054.22    205.66 o 
   1   3   0    33201.80    35993.69    600.52 o 
   2   3   0      229.23      209.33      3.82 o 
   3   3   0      399.46      356.62      5.79 o 
   4   3   0      369.33      385.46      7.48 o 
   5   3   0     1054.22      920.75     14.58 o 
   6   3   0      548.55      567.16     12.44 o 
   7   3   0      926.60     1000.94     27.13 o 
   8   3   0      158.15      144.78     13.36 o 
  -7   4   0       23.68       15.12     15.04 o 
  -6   4   0      134.29       98.48     14.73 o 
  -5   4   0        6.17       -3.53      7.58 o 
  -4   4   0     5767.59     5791.71     59.56 o 
  -3   4   0     3017.66     2991.02     32.18 o 
  -2   4   0     2726.65     2649.89     28.24 o 
  -1   4   0     1599.42     2221.42     25.75 o 
   0   4   0       82.14      134.46      5.27 o 
   1   4   0    10345.93     9318.60     93.86 o 
   2   4   0        7.05       11.76      2.17 o 
   3   4   0     2409.65     2717.87     27.77 o 
   4   4   0      766.57      714.75      9.61 o 
   5   4   0      696.13      710.37     15.17 o 
   6   4   0      161.38      140.30     11.99 o 
   7   4   0       49.69       52.97      9.73 o 
   8   4   0      592.35      627.72     21.26 o 
  -6   5   0      460.59      474.11     24.16 o 
  -5   5   0       23.34       33.88     12.15 o 
  -4   5   0      850.79      927.35     15.68 o 
  -3   5   0     5231.62     5097.16     52.70 o 
  -2   5   0        1.78        9.10      3.14 o 
  -1   5   0       30.17      120.91      7.08 o 
   0   5   0      685.07      610.92      7.96 o 
   1   5   0      189.20      216.20      4.90 o 
   2   5   0      312.53      279.54      7.93 o 
   3   5   0      599.84      510.83      9.15 o 
   4   5   0      123.22       99.37      4.69 o 
   5   5   0     3291.11     3122.74     43.00 o 
   6   5   0       25.97       34.65      8.24 o 
   7   5   0        4.57        4.37      8.82 o 
   8   5   0        8.80       -2.95     12.69 o 
  -6   6   0       87.76      102.46     34.31 o 
  -5   6   0      552.60      641.66     62.60 o 
  -4   6   0       56.45       55.40      7.34 o 
  -3   6   0      576.34      574.66     13.75 o 
  -2   6   0      624.84      635.48     10.39 o 
  -1   6   0      241.61      242.53      6.42 o 
   0   6   0      274.45      281.29      5.09 o 
   1   6   0    26433.49    26811.91    258.87 o 
   2   6   0     2180.95     2123.44     31.77 o 
   3   6   0     2466.12     2380.62     26.12 o 
   4   6   0     1177.38     1122.22     18.66 o 
   5   6   0       50.58       44.00      4.87 o 
   6   6   0     1055.29     1093.19     23.62 o 
   7   6   0      391.57      412.20     21.67 o 
   8   6   0        8.03       11.67     22.27 o 
  -5   7   0      105.08      125.20     36.72 o 
  -4   7   0      404.09      424.19     30.70 o 
  -3   7   0     3484.19     3511.31     48.61 o 
  -2   7   0      105.58      100.21      7.43 o 
  -1   7   0     3124.92     3073.52     41.93 o 
   0   7   0      192.08      166.12      5.29 o 
   1   7   0     4625.79     4477.31     46.04 o 
   2   7   0     1844.15     1783.78     27.82 o 
   3   7   0      351.18      353.45     11.39 o 
   4   7   0      243.45      230.55      8.36 o 
   5   7   0      399.97      382.81      9.46 o 
   6   7   0       88.83       83.40      8.30 o 
   7   7   0       74.07       63.58     10.38 o 
   8   7   0      146.30      181.49     18.17 o 
  -5   8   0      838.52      876.96     32.70 o 
  -4   8   0      550.40      545.95     25.50 o 
  -3   8   0      878.99      949.94     19.73 o 
  -2   8   0     2602.52     2534.30     37.10 o 
  -1   8   0      582.36      518.80     15.81 o 
   0   8   0      423.93      383.47      8.79 o 
   1   8   0      112.83       96.45      5.16 o 
   2   8   0      296.94      305.36      8.52 o 
   3   8   0       67.75       77.85      5.65 o 
   4   8   0     1586.49     1526.96     21.77 o 
   5   8   0      449.47      420.72     11.42 o 
   6   8   0      721.76      821.80     21.17 o 
   7   8   0       10.49        0.53      9.89 o 
   8   8   0      162.17      138.20     17.07 o 
  -4   9   0       26.52       28.70     15.59 o 
  -3   9   0        2.76        7.42      8.23 o 
  -2   9   0       10.35       22.42      7.73 o 
  -1   9   0       10.09        8.39      6.58 o 
   0   9   0      194.36      162.18      8.73 o 
   1   9   0     1008.24     1040.38     16.84 o 
   2   9   0     3718.14     3616.88     43.16 o 
   3   9   0      283.34      266.78     11.99 o 
   4   9   0        0.98        0.31      5.99 o 
   5   9   0      195.27      196.25     11.01 o 
   6   9   0      351.53      345.64     15.76 o 
   7   9   0      340.32      291.86     16.78 o 
  -3  10   0      941.18      924.65     26.40 o 
  -2  10   0     1135.07     1180.62     23.56 o 
  -1  10   0     1832.56     1792.58     29.76 o 
   0  10   0       10.84        9.24      7.32 o 
   1  10   0      169.83      191.47     10.67 o 
   2  10   0     5024.27     4995.06     66.54 o 
   3  10   0      390.95      401.57     12.49 o 
   4  10   0      127.11      126.48      9.06 o 
   5  10   0      118.96       95.34      8.69 o 
   6  10   0      118.47      125.85     12.05 o 
   7  10   0      110.58       79.01     12.02 o 
  -3  11   0        0.91       -7.22     20.47 o 
  -2  11   0     2302.12     2208.55     36.63 o 
  -1  11   0      279.37      282.66     14.25 o 
   0  11   0     2127.80     1979.94     37.74 o 
   1  11   0      229.42      250.22     14.93 o 
   2  11   0      950.39      935.06     31.02 o 
   3  11   0      223.30      197.90     13.66 o 
   4  11   0      348.05      322.45     15.51 o 
   5  11   0      124.69      164.19     14.25 o 
   6  11   0      770.31      828.31     20.13 o 
  -1  12   0       12.26        7.13     12.22 o 
   0  12   0       24.15       49.23     14.44 o 
   1  12   0       60.05       68.92     13.62 o 
   2  12   0     1027.11     1056.92     32.32 o 
   3  12   0      180.47      223.83     14.98 o 
   4  12   0      135.28      144.48     12.93 o 
   5  12   0       73.26       74.86     12.51 o 
   6  12   0       12.91        4.41     12.51 o 
   0  13   0      608.39      651.41     27.66 o 
   1  13   0      125.29       85.39     16.25 o 
   2  13   0      339.77      309.90     22.87 o 
   3  13   0     1212.62     1192.23     47.56 o 
   4  13   0        0.87       -1.65     15.65 o 
   5  13   0      113.91       96.02     17.44 o 
  -4 -13   1        1.06       -6.68     11.78 o 
  -3 -13   1      166.72      188.65     18.73 o 
  -2 -13   1       61.44       68.50     15.73 o 
  -1 -13   1     1901.06     2014.95     49.35 o 
   0 -13   1        4.98        3.61     21.67 o 
  -5 -12   1      175.37      211.16     16.19 o 
  -4 -12   1       73.14       63.47     12.41 o 
  -3 -12   1       39.58       39.46     10.59 o 
  -2 -12   1      141.85      132.82     15.32 o 
  -1 -12   1      212.97      205.30     16.07 o 
   0 -12   1     1789.53     1687.21     35.36 o 
   1 -12   1      293.67      288.60     29.72 o 
  -6 -11   1       23.34       18.74     10.95 o 
  -5 -11   1      167.19      201.63     15.19 o 
  -4 -11   1      472.14      463.85     17.57 o 
  -3 -11   1        0.22        0.49      8.79 o 
  -2 -11   1      272.54      249.68     12.64 o 
  -1 -11   1      446.84      534.25     29.87 o 
   0 -11   1        4.46       14.67     10.18 o 
   1 -11   1        0.45        8.55      8.97 o 
   2 -11   1     1623.15     1675.10     57.87 o 
  -7 -10   1       46.96       44.82     11.86 o 
  -6 -10   1       60.38       38.19     10.45 o 
  -5 -10   1      417.73      464.07     14.79 o 
  -4 -10   1       29.36       28.50      7.34 o 
  -3 -10   1      408.41      386.16     13.61 o 
  -2 -10   1      413.50      437.29     13.90 o 
  -1 -10   1      145.75      128.21     10.60 o 
   0 -10   1     2657.09     2803.36     41.33 o 
   1 -10   1      700.60      739.17     18.00 o 
   2 -10   1      713.27      635.09     21.72 o 
   3 -10   1      122.12      142.55     13.87 o 
  -7  -9   1       14.73        5.43     11.77 o 
  -6  -9   1       30.14       18.71     20.85 o 
  -5  -9   1      428.79      512.21     14.41 o 
  -4  -9   1     1497.26     1506.00     22.35 o 
  -3  -9   1      165.92      144.70      7.92 o 
  -2  -9   1       35.53       27.47      6.45 o 
  -1  -9   1      600.98      587.13     19.11 o 
   0  -9   1     4766.44     4670.99     50.76 o 
   1  -9   1      964.06      934.48     19.07 o 
   2  -9   1      681.30      675.21     16.65 o 
   3  -9   1       16.35        9.93     10.01 o 
   4  -9   1      411.26      441.96     25.87 o 
  -7  -8   1        1.85        5.78     10.01 o 
  -6  -8   1       59.09       71.23      9.88 o 
  -5  -8   1       19.14       23.37      6.12 o 
  -4  -8   1     4290.15     4156.34     49.11 o 
  -3  -8   1      291.85      278.04      8.73 o 
  -2  -8   1      489.37      524.88     10.91 o 
  -1  -8   1       18.64       22.97      4.64 o 
   0  -8   1     1170.82     1051.97     15.04 o 
   1  -8   1       34.62       45.91      5.77 o 
   2  -8   1      685.92      712.32     16.47 o 
   3  -8   1     1871.45     1957.31     31.52 o 
   4  -8   1      241.48      252.09     21.23 o 
   5  -8   1        1.20       10.25     18.66 o 
  -8  -7   1      386.60      359.96     22.26 o 
  -7  -7   1        0.32        9.37      9.85 o 
  -6  -7   1      472.72      458.20     15.12 o 
  -5  -7   1      137.08      147.87      7.95 o 
  -4  -7   1       53.19       54.22      7.83 o 
  -3  -7   1      741.49      702.64     14.40 o 
  -2  -7   1     3529.51     3575.47     44.90 o 
  -1  -7   1     1968.72     1936.15     28.94 o 
   0  -7   1    10773.83    10498.18    108.49 o 
   1  -7   1      319.90      339.36      9.32 o 
   2  -7   1      148.49      188.31      8.78 o 
   3  -7   1     1479.10     1521.63     25.48 o 
   4  -7   1       43.34       53.89      9.53 o 
   5  -7   1      632.76      638.54     33.11 o 
  -8  -6   1        0.04       13.86     13.57 o 
  -7  -6   1      108.72       95.60      9.79 o 
  -6  -6   1      108.32       90.60      8.19 o 
  -5  -6   1       24.44       24.20      4.87 o 
  -4  -6   1     1629.17     1496.05     20.45 o 
  -3  -6   1       13.78       17.30      3.68 o 
  -2  -6   1     2915.91     2824.61     30.24 o 
  -1  -6   1     1125.40     1084.75     12.51 o 
   0  -6   1       19.64       37.95      4.11 o 
   1  -6   1     1269.63      994.02     17.47 o 
   2  -6   1      733.59      731.83     12.95 o 
   3  -6   1      250.76      263.91      9.61 o 
   4  -6   1      453.75      460.60     20.31 o 
   5  -6   1      172.22      190.63     18.73 o 
   6  -6   1       34.24       36.88     15.91 o 
  -8  -5   1       62.78       77.95     14.40 o 
  -7  -5   1      102.08      116.63     11.26 o 
  -6  -5   1        2.44       -0.18      6.45 o 
  -5  -5   1      897.91      854.58     13.44 o 
  -4  -5   1     2771.88     2701.02     27.50 o 
  -3  -5   1     8551.91     8350.11     84.57 o 
  -2  -5   1       74.68       92.83      4.18 o 
  -1  -5   1       23.45       15.11      2.36 o 
   0  -5   1     1450.96     1538.68     20.72 o 
   1  -5   1     9490.28    10139.79     99.60 o 
   2  -5   1       66.29       80.22      4.47 o 
   3  -5   1     4693.13     4691.63     48.93 o 
   4  -5   1       23.89       20.56      9.38 o 
   5  -5   1     1006.19      962.89     29.76 o 
   6  -5   1      163.00      155.70     17.64 o 
  -8  -4   1      163.43      176.55     24.50 o 
  -7  -4   1      222.90      227.38     14.68 o 
  -6  -4   1      214.32      228.69     14.08 o 
  -5  -4   1     1241.69     1235.14     18.05 o 
  -4  -4   1       30.35       40.04      4.06 o 
  -3  -4   1      705.32      522.44      7.94 o 
  -2  -4   1      723.24      886.64     11.03 o 
  -1  -4   1    21194.80    23243.32    207.44 o 
   0  -4   1     1326.53     1409.61     17.53 o 
   1  -4   1     9100.38     9736.95    104.37 o 
   2  -4   1        6.77        8.17      2.65 o 
   3  -4   1       22.39       13.41      3.52 o 
   4  -4   1     3958.06     3998.59     42.71 o 
   5  -4   1      339.61      330.98     15.72 o 
   6  -4   1      671.78      598.11     31.30 o 
   7  -4   1      375.02      375.90     25.10 o 
  -8  -3   1        3.64       -5.18     11.34 o 
  -7  -3   1      432.29      411.26     21.74 o 
  -6  -3   1      312.45      293.32      9.91 o 
  -5  -3   1      299.20      345.37      9.86 o 
  -4  -3   1     1706.47     1660.93     19.18 o 
  -3  -3   1     8332.83     8309.92    130.36 o 
  -2  -3   1      741.97      714.78     18.22 o 
  -1  -3   1      125.64      287.50      4.94 o 
   0  -3   1     2600.38     2882.18     28.98 o 
   1  -3   1     7536.47     6652.06     65.29 o 
   2  -3   1      288.45      192.34      8.44 o 
   3  -3   1      983.47     1130.91     17.23 o 
   4  -3   1      204.57      213.91      7.09 o 
   5  -3   1      755.87      803.37     16.93 o 
   6  -3   1       85.13      104.52      9.77 o 
   7  -3   1       32.17       40.67     15.04 o 
  -8  -2   1      117.68       94.98     13.17 o 
  -7  -2   1       61.17       67.67     10.27 o 
  -6  -2   1     1293.70     1337.58     20.40 o 
  -5  -2   1      108.46      159.34      7.49 o 
  -4  -2   1      590.81      580.16      9.33 o 
  -3  -2   1     6927.13     6344.77     62.76 o 
  -2  -2   1     2805.76     2800.95     26.50 o 
  -1  -2   1    13435.32    13969.80    147.57 o 
   0  -2   1       49.73       44.44      3.14 o 
   1  -2   1     2036.46     2474.57     25.06 o 
   2  -2   1       70.30       81.64      3.20 o 
   3  -2   1     2938.04     2842.37     27.69 o 
   4  -2   1     2577.57     2559.42     25.92 o 
   5  -2   1      972.23      967.02     21.55 o 
   6  -2   1       80.80       72.68      8.65 o 
   7  -2   1      306.48      305.26     17.47 o 
  -8  -1   1        2.96        0.54     11.65 o 
  -7  -1   1      206.99      249.28     21.70 o 
  -6  -1   1      204.09      181.37     10.30 o 
  -5  -1   1     1854.01     1832.11     24.39 o 
  -4  -1   1       45.82       49.85      3.41 o 
  -3  -1   1     8720.70     8843.42     86.88 o 
  -2  -1   1      455.09      416.10      5.39 o 
  -1  -1   1     6927.05     7534.06     89.74 o 
   0  -1   1       22.17       49.16      5.21 o 
   1  -1   1     6474.34     6560.68     74.13 o 
   2  -1   1     4824.45     4672.74     40.10 o 
   3  -1   1      972.65      980.17     10.38 o 
   4  -1   1     4506.29     4447.59     39.62 o 
   5  -1   1      924.20      921.36     18.94 o 
   6  -1   1      633.61      645.05     30.76 o 
   7  -1   1      289.05      268.57     14.25 o 
  -8   0   1       24.94       10.41     10.10 o 
  -7   0   1       51.73       40.41      8.75 o 
  -6   0   1      441.07      458.76     13.35 o 
  -5   0   1      973.01     1003.95     16.12 o 
  -4   0   1       60.40       48.69      3.78 o 
  -3   0   1     3276.27     3111.84     32.00 o 
  -2   0   1     1931.28     2206.08     22.54 o 
  -1   0   1       17.51       26.88      6.54 o 
   1   0   1      118.63      176.97      3.73 o 
   2   0   1     1242.23      960.16     10.88 o 
   3   0   1     1261.32     1277.90     14.70 o 
   4   0   1       10.33       18.93      3.22 o 
   5   0   1      137.22      120.45      8.69 o 
   6   0   1       51.66       51.20      7.32 o 
   7   0   1       93.74       92.44      9.69 o 
   8   0   1      530.15      635.23     19.06 o 
  -8   1   1       36.68       28.89     19.26 o 
  -7   1   1       87.59       73.49      9.49 o 
  -6   1   1       35.81       33.78      7.43 o 
  -5   1   1     1153.04     1242.26     18.48 o 
  -4   1   1     3044.71     3004.88     31.92 o 
  -3   1   1     3276.76     3131.84     29.74 o 
  -2   1   1     2832.77     2389.54     24.66 o 
  -1   1   1      290.96      327.51      3.90 o 
   0   1   1      152.43      216.76      3.61 o 
   1   1   1      595.40      597.77      7.60 o 
   2   1   1    36642.85    38270.27    369.02 o 
   3   1   1       21.21       18.99      2.26 o 
   4   1   1     2459.36     2240.41     24.61 o 
   5   1   1       19.81       26.67      4.43 o 
   6   1   1      736.95      719.27     15.91 o 
   7   1   1      230.16      246.59     12.53 o 
   8   1   1        8.94        5.22      9.50 o 
  -7   2   1      139.80      111.91     14.03 o 
  -6   2   1      538.30      528.36     14.98 o 
  -5   2   1     1271.48     1250.49     17.30 o 
  -4   2   1     2441.39     2360.42     24.28 o 
  -3   2   1        0.58       -2.23      2.23 o 
  -2   2   1     3146.62     3259.14     30.86 o 
  -1   2   1     2085.67     2198.92     22.37 o 
   0   2   1       42.68       40.33      2.24 o 
   1   2   1      198.64      220.25      3.49 o 
   2   2   1    24511.11    24856.33    221.86 o 
   3   2   1      168.97      157.97      4.42 o 
   4   2   1      216.22      214.73      9.42 o 
   5   2   1     1564.29     1637.00     22.88 o 
   6   2   1        3.84       -1.76      7.12 o 
   7   2   1      696.64      640.44     16.35 o 
   8   2   1       59.80       54.12     12.21 o 
  -7   3   1      191.74      172.85     18.04 o 
  -6   3   1     1346.52     1433.33     29.36 o 
  -5   3   1     1052.20     1035.88     17.15 o 
  -4   3   1       61.16       70.47      4.44 o 
  -3   3   1      845.51      859.98     11.55 o 
  -2   3   1    13303.66    13160.73    128.00 o 
  -1   3   1      820.01      800.01     10.77 o 
   0   3   1     6690.00     6860.37     62.04 o 
   1   3   1     6570.82     6410.53    112.35 o 
   2   3   1      531.58      390.57      7.27 o 
   3   3   1     3926.39     3604.10     36.81 o 
   4   3   1       18.99       20.80      3.17 o 
   5   3   1      473.14      493.93      9.33 o 
   6   3   1      269.75      271.87     10.93 o 
   7   3   1        7.42        6.43      7.46 o 
   8   3   1      165.16      167.73     14.82 o 
  -7   4   1       18.51      -10.43     15.04 o 
  -6   4   1      279.07      252.78     23.28 o 
  -5   4   1      898.48      910.48     18.53 o 
  -4   4   1       91.84      101.47      5.62 o 
  -3   4   1      987.81      968.44     12.93 o 
  -2   4   1     6968.38     6679.83     66.62 o 
  -1   4   1     5026.73     4833.17     68.44 o 
   0   4   1     6842.59     6910.79     62.81 o 
   1   4   1      622.11      531.58      7.09 o 
   2   4   1     2001.68     2045.07     24.77 o 
   3   4   1       29.30       25.13      2.90 o 
   4   4   1     2816.71     2758.03     29.69 o 
   5   4   1      328.97      317.02      8.15 o 
   6   4   1      469.72      468.78     12.89 o 
   7   4   1       27.67       17.67      8.98 o 
   8   4   1      291.09      296.69     21.08 o 
  -6   5   1      109.41      133.35     16.45 o 
  -5   5   1       40.97       46.58     12.15 o 
  -4   5   1     2856.14     2951.12     41.24 o 
  -3   5   1      278.87      309.84      7.79 o 
  -2   5   1      825.92      825.22     11.47 o 
  -1   5   1     3012.99     3210.75     33.26 o 
   0   5   1       34.02       98.27      4.68 o 
   1   5   1       12.66       57.84      5.56 o 
   2   5   1     2580.89     2504.93     30.58 o 
   3   5   1     1654.92     1440.58     16.75 o 
   4   5   1      686.49      691.52      9.61 o 
   5   5   1     3129.57     3294.29     35.82 o 
   6   5   1      466.86      491.60     13.65 o 
   7   5   1      100.66       95.05     10.24 o 
   8   5   1      222.68      184.25     18.67 o 
  -6   6   1      145.67      138.01     18.66 o 
  -5   6   1      934.39      897.46     36.12 o 
  -4   6   1      483.87      435.38     15.87 o 
  -3   6   1      275.08      272.82      9.44 o 
  -2   6   1     5011.15     4967.26     56.24 o 
  -1   6   1     1558.65     1382.09     16.64 o 
   0   6   1        7.56       10.54      2.22 o 
   1   6   1     6760.45     7056.70     77.82 o 
   2   6   1       80.36       93.97      4.33 o 
   3   6   1     7405.25     7486.90     74.88 o 
   4   6   1      419.72      421.50      7.10 o 
   5   6   1       87.38      101.86      6.12 o 
   6   6   1        1.52       -1.89      6.51 o 
   7   6   1        1.94        6.36     11.56 o 
   8   6   1        0.24        2.86     13.30 o 
  -5   7   1        9.62       15.95     14.45 o 
  -4   7   1      223.52      232.75     14.68 o 
  -3   7   1     1098.64     1070.26     20.02 o 
  -2   7   1        6.15       14.88      5.81 o 
  -1   7   1     8734.74     8325.16    104.16 o 
   0   7   1      604.20      588.58      7.87 o 
   1   7   1     1102.72     1184.74     17.58 o 
   2   7   1       16.19       19.35      3.51 o 
   3   7   1     1400.15     1427.63     21.54 o 
   4   7   1      703.17      672.89     15.52 o 
   5   7   1     1428.71     1406.42     20.51 o 
   6   7   1       55.77       60.20     13.90 o 
   7   7   1      596.75      568.05     22.55 o 
   8   7   1       40.00       23.12     14.17 o 
  -5   8   1     1130.42     1093.20     36.11 o 
  -4   8   1      845.67      892.74     30.61 o 
  -3   8   1     1434.74     1481.70     25.65 o 
  -2   8   1        6.51       11.50      6.42 o 
  -1   8   1     1943.89     1815.11     28.10 o 
   0   8   1     1010.84     1004.93     11.68 o 
   1   8   1      370.17      482.00      9.06 o 
   2   8   1      676.72      689.42     11.06 o 
   3   8   1     3840.25     3656.73     43.04 o 
   4   8   1      251.57      224.06      9.74 o 
   5   8   1       49.15       48.55      7.47 o 
   6   8   1      243.56      280.88     20.52 o 
   7   8   1       50.32       37.59     13.01 o 
   8   8   1       14.78       16.43     22.87 o 
  -4   9   1       74.77       54.19     26.49 o 
  -3   9   1       77.25       90.74     11.82 o 
  -2   9   1        1.60        1.95      7.02 o 
  -1   9   1     3928.91     4022.07     54.85 o 
   0   9   1       80.33       96.96      7.36 o 
   1   9   1      549.40      566.19     13.06 o 
   2   9   1     3242.53     3175.81     51.66 o 
   3   9   1      863.50      824.86     15.99 o 
   4   9   1     2292.43     2429.97     34.66 o 
   5   9   1        4.05       -6.48      6.48 o 
   6   9   1       29.00       17.50      7.95 o 
   7   9   1       26.84       25.56     10.24 o 
  -3  10   1      100.53      119.52     11.56 o 
  -2  10   1      241.27      244.73     21.03 o 
  -1  10   1     2696.21     2823.06     44.66 o 
   0  10   1      570.13      636.12     16.05 o 
   1  10   1      222.78      250.98     11.64 o 
   2  10   1       18.93       22.25      7.30 o 
   3  10   1       99.39       98.46      7.34 o 
   4  10   1       54.03       65.87      7.71 o 
   5  10   1      379.78      413.17     16.33 o 
   6  10   1      196.32      180.56     11.86 o 
   7  10   1       44.51       48.26     11.65 o 
  -3  11   1      720.95      768.52     30.46 o 
  -2  11   1      131.47      156.88     11.79 o 
  -1  11   1      129.30      121.43     10.50 o 
   0  11   1     1021.06     1047.82     34.00 o 
   1  11   1      365.02      325.53     15.45 o 
   2  11   1       27.21       35.09     11.47 o 
   3  11   1      509.79      474.10     23.33 o 
   4  11   1      503.65      518.06     14.66 o 
   5  11   1        0.21       11.08      7.95 o 
   6  11   1      429.73      415.51     15.97 o 
   7  11   1       23.94       48.50     14.45 o 
  -2  12   1        6.07        8.00     10.77 o 
  -1  12   1      605.83      646.79     19.41 o 
   0  12   1      887.01      793.38     23.12 o 
   1  12   1       76.90       83.10     18.66 o 
   2  12   1      454.13      408.42     39.73 o 
   3  12   1       95.46       92.18     14.03 o 
   4  12   1      836.44      909.75     23.82 o 
   5  12   1       43.48       62.13     11.78 o 
   6  12   1        5.15       -8.42      9.30 o 
   0  13   1     2133.04     2067.47     50.21 o 
   1  13   1       34.14       29.50     14.47 o 
   2  13   1       96.22      105.96     15.73 o 
   3  13   1        2.66        1.81     13.62 o 
   4  13   1      166.17      188.85     19.03 o 
   5  13   1       67.87      117.59     18.35 o 
  -4 -13   2      240.01      295.93     19.17 o 
  -3 -13   2      237.37      234.77     21.28 o 
  -2 -13   2       41.74       32.93     28.89 o 
  -1 -13   2      773.21      698.85     24.20 o 
  -5 -12   2     1186.64     1175.62     29.84 o 
  -4 -12   2      146.08      157.32     21.76 o 
  -3 -12   2     1354.56     1317.61     30.12 o 
  -2 -12   2       92.23      100.69     13.36 o 
  -1 -12   2      223.23      242.11     16.33 o 
   0 -12   2      337.55      321.23     24.35 o 
   1 -12   2      121.90      137.05     14.75 o 
  -6 -11   2       55.24       42.74     16.25 o 
  -5 -11   2     1620.53     1489.99     32.17 o 
  -4 -11   2      436.03      383.85     17.14 o 
  -3 -11   2       19.54       19.46      8.53 o 
  -2 -11   2       32.70       38.93      8.84 o 
  -1 -11   2     1021.53      966.47     24.51 o 
   0 -11   2       19.76       28.87     10.56 o 
   1 -11   2     1012.27      976.67     28.88 o 
   2 -11   2      124.04      130.18     14.06 o 
  -7 -10   2       13.92       32.35     11.82 o 
  -6 -10   2      164.61      152.24     12.76 o 
  -5 -10   2      103.62      116.48      9.30 o 
  -4 -10   2      292.51      313.83     14.78 o 
  -3 -10   2     1304.61     1311.86     24.44 o 
  -2 -10   2        7.15        6.62      7.22 o 
  -1 -10   2      301.54      324.28     12.74 o 
   0 -10   2     2110.77     2243.85     40.93 o 
   1 -10   2     1080.40     1060.13     21.76 o 
   2 -10   2      834.35      855.59     20.52 o 
   3 -10   2       86.17       96.49     13.36 o 
  -7  -9   2       86.20       97.97     12.76 o 
  -6  -9   2        0.33       -1.83      9.02 o 
  -5  -9   2      297.46      306.05     12.21 o 
  -4  -9   2     2045.61     2064.09     34.73 o 
  -3  -9   2     3207.93     3223.07     45.93 o 
  -2  -9   2      980.97      957.00     19.28 o 
  -1  -9   2       16.11       14.95      5.58 o 
   0  -9   2      919.93      842.41     14.11 o 
   1  -9   2      387.06      379.31     13.35 o 
   2  -9   2      200.75      150.23     11.05 o 
   3  -9   2      262.13      237.87     16.38 o 
   4  -9   2      891.36      853.08     33.07 o 
  -7  -8   2      281.72      287.28     16.08 o 
  -6  -8   2      374.22      353.57     13.80 o 
  -5  -8   2      598.66      558.71     13.14 o 
  -4  -8   2      589.68      605.76     17.84 o 
  -3  -8   2       58.55       75.52      5.61 o 
  -2  -8   2      535.07      514.53     10.94 o 
  -1  -8   2     1384.61     1410.66     20.39 o 
   0  -8   2     1264.11     1260.67     17.16 o 
   1  -8   2      586.53      636.97     13.31 o 
   2  -8   2     1374.24     1429.71     24.75 o 
   3  -8   2     1280.88     1239.65     27.65 o 
   4  -8   2     1417.57     1502.38     32.06 o 
   5  -8   2      638.40      628.45     40.93 o 
  -8  -7   2       14.67        8.32     14.17 o 
  -7  -7   2       23.11       12.70      8.57 o 
  -6  -7   2       16.80       19.13      8.08 o 
  -5  -7   2      458.46      457.95     11.15 o 
  -4  -7   2        7.55       12.90      4.72 o 
  -3  -7   2     1003.29      944.31     22.44 o 
  -2  -7   2     1609.98     1476.28     42.11 o 
  -1  -7   2      218.44      186.96      5.72 o 
   0  -7   2     3429.58     3239.39     35.52 o 
   1  -7   2      769.51      772.13     13.85 o 
   2  -7   2     2877.59     2641.00     38.40 o 
   3  -7   2      830.94      798.59     17.32 o 
   4  -7   2       25.86       48.31     10.14 o 
   5  -7   2      136.42      163.97     18.17 o 
  -8  -6   2       31.27       41.07     15.04 o 
  -7  -6   2      128.15      120.89     10.41 o 
  -6  -6   2      486.22      530.75     14.91 o 
  -5  -6   2       22.06       24.22      4.99 o 
  -4  -6   2     2095.74     1971.91     25.50 o 
  -3  -6   2        6.25       19.24      3.87 o 
  -2  -6   2    12264.96    12042.89    143.04 o 
  -1  -6   2      171.47      165.78      4.69 o 
   0  -6   2      310.22      334.13      6.62 o 
   1  -6   2     1685.08     1596.36     21.40 o 
   2  -6   2      277.19      319.16      9.12 o 
   3  -6   2        0.61       -0.21      5.35 o 
   4  -6   2     1683.24     1589.46     31.36 o 
   5  -6   2       15.45       30.55     13.54 o 
   6  -6   2      283.59      296.76     25.28 o 
  -8  -5   2       18.41       33.72     11.65 o 
  -7  -5   2       77.90       86.92      9.41 o 
  -6  -5   2     2105.31     2062.62     31.93 o 
  -5  -5   2       48.23       61.69      5.71 o 
  -4  -5   2      930.29      923.29     19.47 o 
  -3  -5   2     1321.46     1263.86     18.08 o 
  -2  -5   2      139.99       85.68      4.60 o 
  -1  -5   2     1767.98     1658.08     19.15 o 
   0  -5   2      553.88      609.90     10.86 o 
   1  -5   2      367.66      309.66      7.80 o 
   2  -5   2     1881.74     1749.95     22.98 o 
   3  -5   2      539.60      617.35     12.31 o 
   4  -5   2       48.32       45.09      7.43 o 
   5  -5   2     1869.39     1948.54     46.80 o 
   6  -5   2        1.28       14.96     15.05 o 
  -8  -4   2       63.32       68.93     12.57 o 
  -7  -4   2      212.58      207.55     12.42 o 
  -6  -4   2      180.14      202.32     10.95 o 
  -5  -4   2     1000.27      969.27     18.14 o 
  -4  -4   2      233.92      229.04      8.13 o 
  -3  -4   2        6.80       24.44      3.26 o 
  -2  -4   2     7934.15     7872.64     85.12 o 
  -1  -4   2     1989.75     2113.83     20.69 o 
   0  -4   2     2913.56     2949.01     30.30 o 
   1  -4   2    17041.00    17313.51    168.03 o 
   2  -4   2     1471.12     1376.00     16.45 o 
   3  -4   2     3073.35     2829.53     36.88 o 
   4  -4   2        0.84       -1.32      5.97 o 
   5  -4   2      585.52      656.14     21.28 o 
   6  -4   2      344.30      320.01     40.33 o 
   7  -4   2      165.87      185.40     26.49 o 
  -8  -3   2       99.53      117.59     13.44 o 
  -7  -3   2       57.73       53.87     12.13 o 
  -6  -3   2       10.75       13.65      6.32 o 
  -5  -3   2       39.54       43.36      4.87 o 
  -4  -3   2       21.22       21.59      2.71 o 
  -3  -3   2     1845.80     1660.12     17.34 o 
  -2  -3   2     2594.09     2375.72     27.33 o 
  -1  -3   2    15876.66    15565.19    173.17 o 
   0  -3   2      771.82      677.88     11.22 o 
   1  -3   2     5975.29     6748.19     66.49 o 
   2  -3   2      275.14      246.47      6.64 o 
   3  -3   2     1296.92     1469.56     17.52 o 
   4  -3   2     1212.12     1225.61     16.12 o 
   5  -3   2      615.00      620.66     15.13 o 
   6  -3   2      252.63      245.51     15.96 o 
   7  -3   2       33.34       24.18     15.25 o 
  -8  -2   2      110.44       88.79     12.89 o 
  -7  -2   2      102.48       70.94     10.98 o 
  -6  -2   2     3234.84     3242.40     40.27 o 
  -5  -2   2     1231.51     1198.33     17.74 o 
  -4  -2   2      727.08      615.59     10.50 o 
  -3  -2   2     2844.65     2930.06     28.40 o 
  -2  -2   2       10.98       14.84      2.13 o 
  -1  -2   2     8504.27     9395.57     91.27 o 
   0  -2   2      485.64      512.69      7.57 o 
   1  -2   2     1517.08     1169.33     11.89 o 
   2  -2   2      461.55      531.67      9.38 o 
   3  -2   2      614.24      480.90      7.89 o 
   4  -2   2     1134.92     1177.14     14.01 o 
   5  -2   2     1200.42     1297.13     19.37 o 
   6  -2   2     1111.79     1137.02     22.39 o 
   7  -2   2      252.00      233.73     16.90 o 
  -8  -1   2       98.28      133.23     14.09 o 
  -7  -1   2       44.36       37.31     10.08 o 
  -6  -1   2      190.47      187.43      9.43 o 
  -5  -1   2     6303.76     6438.74     72.52 o 
  -4  -1   2      478.12      494.88     10.95 o 
  -3  -1   2       21.16       30.79      2.21 o 
  -2  -1   2     1492.89     1491.29     14.86 o 
  -1  -1   2     5667.53     5326.14     61.88 o 
   0  -1   2      199.95      266.02      4.18 o 
   1  -1   2    14555.84    16565.44    147.43 o 
   2  -1   2     4702.57     4993.31     64.97 o 
   3  -1   2     7958.42     7889.98     78.00 o 
   4  -1   2       18.54       31.26      2.90 o 
   5  -1   2      359.85      354.71      9.91 o 
   6  -1   2      247.59      265.20     12.14 o 
   7  -1   2      330.88      359.50     15.12 o 
  -8   0   2       31.27       61.40     21.07 o 
  -7   0   2      328.69      374.22     14.39 o 
  -6   0   2       43.45       48.05      6.69 o 
  -5   0   2      774.40      817.26     14.30 o 
  -4   0   2       28.31       42.54      3.09 o 
  -3   0   2       22.67       30.11      2.98 o 
  -2   0   2     4622.82     4798.92     52.53 o 
  -1   0   2    41872.02    41100.08    411.06 o 
   0   0   2     1597.88     1616.09     17.53 o 
   1   0   2     1049.94     1121.66     12.88 o 
   2   0   2     4696.88     4554.44     45.23 o 
   3   0   2       36.44       47.28      3.32 o 
   4   0   2      116.88      104.79      4.79 o 
   5   0   2     2695.63     2603.86     36.35 o 
   6   0   2      188.55      208.69     11.08 o 
   7   0   2      179.73      187.68     12.46 o 
   8   0   2      123.78      143.54     12.34 o 
  -7   1   2       40.23       15.11      9.73 o 
  -6   1   2      157.39      159.30      9.79 o 
  -5   1   2     5073.94     5011.57     64.41 o 
  -4   1   2       13.80       25.75      4.03 o 
  -3   1   2      363.35      228.37      5.05 o 
  -2   1   2     7103.34     7269.80     78.53 o 
  -1   1   2    18233.94    19063.74    232.12 o 
   0   1   2     5197.45     5784.82     56.41 o 
   1   1   2     1085.90     1172.34     13.55 o 
   2   1   2     8621.76    10041.90     97.38 o 
   3   1   2     2405.36     2230.60     23.72 o 
   4   1   2      562.53      666.88     10.04 o 
   5   1   2       35.42       34.10      4.69 o 
   6   1   2      286.03      295.21     11.55 o 
   7   1   2       34.52       37.21      8.47 o 
   8   1   2      285.10      273.76     15.07 o 
  -7   2   2      409.18      416.08     23.44 o 
  -6   2   2      485.62      495.31     17.03 o 
  -5   2   2      669.56      672.02     12.00 o 
  -4   2   2     3671.12     3813.64     40.64 o 
  -3   2   2       63.82       83.69      3.65 o 
  -2   2   2     2294.04     2288.12     22.21 o 
  -1   2   2     3124.96     2993.62     30.39 o 
   0   2   2    11089.93    12781.60    135.47 o 
   1   2   2     2045.69     2278.73     24.94 o 
   2   2   2   109117.10   116599.08   1040.54 o 
   3   2   2      378.62      362.44      6.44 o 
   4   2   2     7639.22     7723.52     77.04 o 
   5   2   2        1.40        5.43      4.33 o 
   6   2   2      242.56      244.82     10.93 o 
   7   2   2      443.13      464.14     14.51 o 
   8   2   2      146.07      158.28     13.21 o 
  -7   3   2       37.40       63.96     11.86 o 
  -6   3   2      123.47      155.92     16.60 o 
  -5   3   2       23.07       26.56      5.66 o 
  -4   3   2      313.16      271.90      9.42 o 
  -3   3   2       72.00       78.58      3.67 o 
  -2   3   2      368.10      300.88      6.98 o 
  -1   3   2     6304.59     6331.70     62.12 o 
   0   3   2    12103.19    12650.48    134.08 o 
   1   3   2      126.05      144.18      3.31 o 
   2   3   2       40.26       56.70      2.39 o 
   3   3   2     3219.41     3323.88     34.12 o 
   4   3   2     1383.09     1309.96     16.04 o 
   5   3   2      446.00      438.45      9.06 o 
   6   3   2     1186.23     1206.10     26.24 o 
   7   3   2        8.18        2.61      7.65 o 
   8   3   2        6.00       -8.05     13.30 o 
  -7   4   2       44.11       23.29     12.67 o 
  -6   4   2      894.38      831.55     22.62 o 
  -5   4   2     2475.94     2574.15     37.66 o 
  -4   4   2     2435.49     2460.75     35.24 o 
  -3   4   2     2338.28     2257.42     25.14 o 
  -2   4   2     1887.40     1889.10     20.89 o 
  -1   4   2     3028.86     3091.91     31.79 o 
   0   4   2    23172.91    23616.10    252.46 o 
   1   4   2      769.16      808.11      9.81 o 
   2   4   2     1704.35     1569.47     18.66 o 
   3   4   2     2300.11     2539.29     24.88 o 
   4   4   2       36.89       35.35      3.56 o 
   5   4   2       54.07       72.42      7.39 o 
   6   4   2      380.72      377.40     15.64 o 
   7   4   2      227.91      237.96     13.80 o 
   8   4   2      141.10      113.03     16.85 o 
  -6   5   2      136.56      156.60     17.07 o 
  -5   5   2       18.84       17.11      7.57 o 
  -4   5   2     6841.83     6767.24     87.58 o 
  -3   5   2      697.78      723.87     12.55 o 
  -2   5   2      332.64      315.08      8.70 o 
  -1   5   2      143.83      197.01      6.46 o 
   0   5   2     4563.98     4549.74     49.19 o 
   1   5   2     1817.44     2168.44     23.13 o 
   2   5   2     3324.92     3565.51     36.71 o 
   3   5   2     4383.28     4637.15     43.94 o 
   4   5   2     3231.56     3095.90     33.14 o 
   5   5   2       21.41       35.57      4.35 o 
   6   5   2        8.63       24.34      6.30 o 
   7   5   2      136.07      165.51     15.73 o 
   8   5   2      169.81      216.48     19.88 o 
  -6   6   2      533.00      531.76     39.13 o 
  -5   6   2      196.97      191.14     17.88 o 
  -4   6   2       11.51       19.53      7.47 o 
  -3   6   2       47.20       53.32      5.49 o 
  -2   6   2     2148.30     2106.47     26.72 o 
  -1   6   2     1010.78     1015.61     13.98 o 
   0   6   2    10848.80    10814.85     97.51 o 
   1   6   2     2618.80     3041.51     31.80 o 
   2   6   2        1.19        5.40      2.67 o 
   3   6   2     1356.46     1088.06     13.90 o 
   4   6   2       24.23       37.02      3.22 o 
   5   6   2      183.59      179.30      7.18 o 
   6   6   2      648.90      626.80     17.35 o 
   7   6   2      359.59      357.66     19.36 o 
   8   6   2       28.27       36.97     14.17 o 
  -5   7   2        7.23       22.70     14.17 o 
  -4   7   2     1842.88     1941.17     36.99 o 
  -3   7   2        1.94        2.00      6.07 o 
  -2   7   2     1472.78     1464.24     20.90 o 
  -1   7   2     3829.86     3779.65     39.88 o 
   0   7   2     1308.02     1299.78     14.65 o 
   1   7   2     4703.37     4324.26     44.70 o 
   2   7   2      997.35      978.27     13.63 o 
   3   7   2       95.48       95.90      4.92 o 
   4   7   2       98.01       79.02      5.38 o 
   5   7   2       18.75       20.34      6.11 o 
   6   7   2       79.27       78.20      8.04 o 
   7   7   2      418.77      443.89     21.08 o 
   8   7   2        3.96        8.46     15.65 o 
  -5   8   2      227.95      213.71     21.28 o 
  -4   8   2     1142.11     1211.91     29.05 o 
  -3   8   2     1949.74     1977.21     31.18 o 
  -2   8   2       34.66       42.99      7.02 o 
  -1   8   2       14.34       30.42      5.19 o 
   0   8   2      595.74      600.39      9.36 o 
   1   8   2      107.66       98.14      5.23 o 
   2   8   2      220.04      209.82      7.09 o 
   3   8   2     6628.22     6720.81     74.19 o 
   4   8   2        3.79        7.31      5.50 o 
   5   8   2     2081.19     2188.09     32.29 o 
   6   8   2      146.34      146.33      9.70 o 
   7   8   2        7.87       15.69     12.15 o 
   8   8   2      281.29      261.19     21.08 o 
  -4   9   2       38.50       44.01     11.80 o 
  -3   9   2      725.38      732.06     17.95 o 
  -2   9   2       62.70       78.45      8.53 o 
  -1   9   2      781.90      770.39     16.97 o 
   0   9   2     1156.37     1127.28     17.40 o 
   1   9   2     3164.86     3138.43     34.35 o 
   2   9   2        6.49        9.79      4.18 o 
   3   9   2      427.36      403.50     11.19 o 
   4   9   2      603.03      610.44     14.39 o 
   5   9   2      415.99      416.54     16.33 o 
   6   9   2      270.20      266.86     12.44 o 
   7   9   2      406.77      364.94     21.08 o 
  -4  10   2      473.53      527.46     28.43 o 
  -3  10   2     1185.24     1198.19     30.01 o 
  -2  10   2      667.72      639.16     17.34 o 
  -1  10   2        8.29       23.53      7.63 o 
   0  10   2     1926.84     1809.01     29.32 o 
   1  10   2     5331.95     5246.31     69.30 o 
   2  10   2     1289.02     1201.90     22.59 o 
   3  10   2      120.00       97.00      7.45 o 
   4  10   2       38.13       50.32      7.34 o 
   5  10   2       17.82       12.25      8.69 o 
   6  10   2       24.25       27.82      8.54 o 
   7  10   2      266.45      217.22     19.26 o 
  -3  11   2     1559.92     1697.57     37.22 o 
  -2  11   2      353.98      353.20     15.40 o 
  -1  11   2      275.24      273.72     13.69 o 
   0  11   2       20.01       22.72      8.11 o 
   1  11   2      417.07      428.30     19.58 o 
   2  11   2        4.00        4.82     10.22 o 
   3  11   2      488.94      494.11     13.86 o 
   4  11   2      488.99      560.85     19.81 o 
   5  11   2      504.41      525.08     29.71 o 
   6  11   2       45.28       73.85      9.92 o 
   7  11   2       28.89       16.17     11.86 o 
  -2  12   2      130.47      105.83     12.29 o 
  -1  12   2       91.76      115.07     11.25 o 
   0  12   2      116.06      139.02     12.69 o 
   1  12   2     2120.68     2050.98     47.65 o 
   2  12   2       52.71       42.06     18.66 o 
   3  12   2       57.19       49.83     13.17 o 
   4  12   2      582.40      633.31     32.93 o 
   5  12   2       19.35       44.35      8.92 o 
   6  12   2       60.33       71.93     10.75 o 
   0  13   2      946.46      901.37     37.92 o 
   1  13   2       34.32       47.59     25.28 o 
   2  13   2     2881.80     2730.05     59.98 o 
   3  13   2      533.79      458.65     23.40 o 
   4  13   2       61.61       61.33     24.08 o 
   5  13   2       12.30       21.29     11.78 o 
   2  14   2      382.51      399.11     24.69 o 
   3  14   2        1.43        3.96     30.10 o 
  -3 -13   3      462.85      446.66     34.91 o 
  -2 -13   3      771.65      769.84     36.72 o 
  -5 -12   3      230.18      246.98     24.08 o 
  -4 -12   3        6.49       16.19     15.48 o 
  -3 -12   3      528.82      565.30     21.72 o 
  -2 -12   3        7.33        5.04     10.08 o 
  -1 -12   3      427.70      511.77     34.03 o 
   0 -12   3      117.45      111.60     13.87 o 
   1 -12   3      403.60      369.60     33.71 o 
  -6 -11   3       11.30       22.78     16.58 o 
  -5 -11   3      960.29      941.38     42.59 o 
  -4 -11   3      159.76      147.19     13.43 o 
  -3 -11   3      570.66      530.12     20.10 o 
  -2 -11   3      266.46      239.06     16.01 o 
  -1 -11   3       21.06       10.55      8.65 o 
   0 -11   3       41.95       42.72     11.26 o 
   1 -11   3     2392.91     2411.01     55.72 o 
   2 -11   3       35.87       39.78     12.66 o 
  -6 -10   3       87.53      103.42     28.89 o 
  -5 -10   3      489.79      447.40     18.27 o 
  -4 -10   3       83.90       78.25      9.63 o 
  -3 -10   3      254.74      303.99     13.56 o 
  -2 -10   3      106.91       82.46      9.11 o 
  -1 -10   3      968.96     1035.98     18.77 o 
   0 -10   3      298.24      333.42     13.79 o 
   1 -10   3      401.07      360.73     16.19 o 
   2 -10   3     2139.73     1993.89     53.11 o 
   3 -10   3       46.22       47.89     12.51 o 
  -7  -9   3      122.18      138.19     12.93 o 
  -6  -9   3      167.57      203.75     12.69 o 
  -5  -9   3       31.27       21.39      6.81 o 
  -4  -9   3       65.10       58.34      9.38 o 
  -3  -9   3       71.81       83.53      8.36 o 
  -2  -9   3     1173.46     1212.68     22.41 o 
  -1  -9   3     1488.95     1435.50     21.79 o 
   0  -9   3       29.10       40.53      6.56 o 
   1  -9   3      793.49      793.22     19.07 o 
   2  -9   3       92.22      114.64      9.90 o 
   3  -9   3      276.60      266.50     17.41 o 
   4  -9   3      564.87      598.52     22.57 o 
  -7  -8   3       18.36       41.71     10.95 o 
  -6  -8   3      312.09      293.72     12.52 o 
  -5  -8   3     1108.54     1169.16     30.44 o 
  -4  -8   3      813.31      775.58     14.98 o 
  -3  -8   3       55.74       58.73      5.67 o 
  -2  -8   3      335.65      309.26     11.21 o 
  -1  -8   3      465.53      480.46     11.57 o 
   0  -8   3        3.50        3.66      4.71 o 
   1  -8   3     1218.20     1179.76     19.22 o 
   2  -8   3     2472.06     2515.71     37.69 o 
   3  -8   3      802.05      800.91     31.29 o 
   4  -8   3      245.94      251.92     16.59 o 
  -7  -7   3       99.33       94.16     13.90 o 
  -6  -7   3       60.12       63.24      8.97 o 
  -5  -7   3      151.95      135.85      8.70 o 
  -4  -7   3      476.84      444.58     10.66 o 
  -3  -7   3      495.56      505.52     11.81 o 
  -2  -7   3     4630.87     4556.78     52.35 o 
  -1  -7   3     4119.28     4000.69     42.85 o 
   0  -7   3       27.49       52.10      5.23 o 
   1  -7   3      205.36      204.74      8.60 o 
   2  -7   3     3296.35     3150.98     44.16 o 
   3  -7   3     1077.75     1084.76     25.14 o 
   4  -7   3      140.35      138.12     12.36 o 
   5  -7   3      107.06       95.24     17.31 o 
  -8  -6   3      154.65      123.92     13.98 o 
  -7  -6   3       49.28       53.24      9.43 o 
  -6  -6   3        0.19       -1.65      6.37 o 
  -5  -6   3      252.11      256.99     10.14 o 
  -4  -6   3      207.46      275.36      8.73 o 
  -3  -6   3        6.36        9.67      4.69 o 
  -2  -6   3     7717.05     7547.15    116.08 o 
  -1  -6   3        0.84        1.79      2.38 o 
   0  -6   3     7735.10     7780.61     86.58 o 
   1  -6   3       67.75       70.61      7.15 o 
   2  -6   3     1266.06     1155.54     17.81 o 
   3  -6   3      139.41      166.72     10.62 o 
   4  -6   3        1.02        6.41      9.15 o 
   5  -6   3       39.20       36.12     14.73 o 
   6  -6   3      366.19      344.32     34.91 o 
  -8  -5   3       38.95       30.28     12.21 o 
  -7  -5   3        1.52       -4.77      8.86 o 
  -6  -5   3     1122.47     1155.43     26.41 o 
  -5  -5   3      162.86      180.61     11.07 o 
  -4  -5   3     2900.29     2894.36     35.02 o 
  -3  -5   3       85.84      115.06      6.00 o 
  -2  -5   3       27.60       33.66      3.52 o 
  -1  -5   3      683.85      750.83      9.39 o 
   0  -5   3       28.48       45.60      7.18 o 
   1  -5   3      118.57      117.80      6.17 o 
   2  -5   3    10563.97    10477.28    129.68 o 
   3  -5   3      739.06      728.61     15.07 o 
   4  -5   3      754.08      750.55     16.93 o 
   5  -5   3      703.22      749.97     27.24 o 
   6  -5   3       31.18       19.06     15.25 o 
  -8  -4   3      350.05      327.24     17.99 o 
  -7  -4   3       38.10       44.45      8.77 o 
  -6  -4   3      150.22      165.42     10.07 o 
  -5  -4   3       20.64       28.07      5.45 o 
  -4  -4   3     5993.09     5881.99     60.71 o 
  -3  -4   3      718.33      725.70     11.36 o 
  -2  -4   3     1665.70     1392.15     17.93 o 
  -1  -4   3      148.27      140.35      4.04 o 
   0  -4   3    10392.09    10382.55    143.04 o 
   1  -4   3      889.08      972.89     13.84 o 
   2  -4   3      112.81      141.00      5.36 o 
   3  -4   3     1302.77     1095.90     16.59 o 
   4  -4   3       54.05       48.73      6.82 o 
   5  -4   3      153.22      132.72     11.78 o 
   6  -4   3      170.92      162.91     17.44 o 
  -8  -3   3        1.44      -10.78     10.78 o 
  -7  -3   3      223.74      233.13     12.84 o 
  -6  -3   3       24.36       31.14      7.10 o 
  -5  -3   3      425.96      477.49     12.89 o 
  -4  -3   3       98.31       67.44      3.93 o 
  -3  -3   3     1733.47     1731.53     21.49 o 
  -2  -3   3     3538.23     3594.53     40.40 o 
  -1  -3   3    18937.99    20330.38    283.79 o 
   0  -3   3     7695.58     7987.36     89.37 o 
   1  -3   3      349.48      349.97     10.03 o 
   2  -3   3     1389.46     1321.48     15.52 o 
   3  -3   3     3632.51     3437.10     36.26 o 
   4  -3   3      326.91      322.64      9.44 o 
   5  -3   3      152.35      220.72     11.25 o 
   6  -3   3      229.44      205.64     15.26 o 
   7  -3   3      793.70      818.55     31.06 o 
  -8  -2   3        6.88       12.16     11.86 o 
  -7  -2   3       14.16       15.51      9.73 o 
  -6  -2   3      124.49      120.56      8.68 o 
  -5  -2   3     1143.79     1135.63     17.41 o 
  -4  -2   3     4619.64     4129.48     47.44 o 
  -3  -2   3     3370.70     3359.11     32.36 o 
  -2  -2   3      221.29      292.79      5.69 o 
  -1  -2   3      282.50      526.52     10.14 o 
   0  -2   3       48.71      114.20      8.44 o 
   1  -2   3      265.35      588.66      8.72 o 
   2  -2   3     4857.46     4945.21     60.42 o 
   3  -2   3    10934.71    11456.20    103.88 o 
   4  -2   3      339.87      333.30      8.18 o 
   5  -2   3       42.95       42.93      6.15 o 
   6  -2   3      692.24      756.93     18.14 o 
   7  -2   3       60.14       64.05     12.47 o 
  -8  -1   3      217.81      196.96     15.51 o 
  -7  -1   3       24.42       22.47      9.73 o 
  -6  -1   3      185.06      198.90     10.26 o 
  -5  -1   3      835.67      817.59     14.22 o 
  -4  -1   3      141.15      152.85      6.69 o 
  -3  -1   3     1124.09     1062.04     11.93 o 
  -2  -1   3     2514.44     2550.60     24.58 o 
  -1  -1   3    19069.18    20355.43    194.56 o 
   0  -1   3     5044.68     5156.79     46.76 o 
   1  -1   3      290.89      395.49      5.56 o 
   2  -1   3      530.12      437.74      8.00 o 
   3  -1   3     2651.56     2119.63     34.60 o 
   4  -1   3     1512.61     1404.92     15.85 o 
   5  -1   3       90.22       78.20      5.59 o 
   6  -1   3       92.17       85.16      8.43 o 
   7  -1   3      123.37      141.28     11.10 o 
  -8   0   3        0.03       -0.74     14.17 o 
  -7   0   3      264.68      284.70     13.19 o 
  -6   0   3      129.40      122.75      8.30 o 
  -5   0   3        1.74        0.23      4.66 o 
  -4   0   3     5287.16     5312.70     60.04 o 
  -3   0   3     1261.65     1151.30     15.41 o 
  -2   0   3      912.90      883.47     10.78 o 
  -1   0   3     9411.74     9430.37     84.66 o 
   0   0   3     1297.47     1533.54     16.00 o 
   1   0   3    20379.74    20546.98    241.10 o 
   2   0   3        4.19        6.85      2.00 o 
   3   0   3       21.08       22.41      1.99 o 
   4   0   3      406.16      398.52      7.71 o 
   5   0   3       11.89       14.13      4.97 o 
   6   0   3       52.97       47.39      7.55 o 
   7   0   3     1225.54     1280.87     24.46 o 
   8   0   3       67.92       68.51     11.44 o 
  -7   1   3        2.63       -9.03      9.03 o 
  -6   1   3       81.74      105.06      7.57 o 
  -5   1   3     1507.20     1410.82     22.84 o 
  -4   1   3       41.44       36.68      4.63 o 
  -3   1   3     4722.74     4052.42     45.85 o 
  -2   1   3      544.94      640.39     12.15 o 
  -1   1   3      929.86      884.38     10.86 o 
   0   1   3     1092.79     1101.71     13.01 o 
   1   1   3     6053.38     5926.49     57.90 o 
   2   1   3     5445.37     5916.98     63.74 o 
   3   1   3     9524.18     9549.52     93.71 o 
   4   1   3     1551.69     1581.81     18.46 o 
   5   1   3     1647.10     1628.24     22.82 o 
   6   1   3      730.23      786.41     16.98 o 
   7   1   3       13.24       16.68      9.95 o 
   8   1   3      236.26      287.03     21.69 o 
  -7   2   3      809.00      821.36     22.80 o 
  -6   2   3      150.86      137.37     13.38 o 
  -5   2   3       25.81       51.74      5.44 o 
  -4   2   3      656.68      679.68     11.15 o 
  -3   2   3      435.24      347.38      6.29 o 
  -2   2   3     3975.69     3911.31     36.75 o 
  -1   2   3     1278.15     1295.49     12.95 o 
   0   2   3     6401.59     7377.24     78.67 o 
   1   2   3     6762.40     6907.84     73.14 o 
   2   2   3      106.95      121.35      3.31 o 
   3   2   3       24.84       20.19      2.41 o 
   4   2   3     1130.95      895.40     12.27 o 
   5   2   3      103.49      100.39      6.13 o 
   6   2   3       26.28       38.56      6.82 o 
   7   2   3      133.65      132.60     10.10 o 
   8   2   3       64.22       61.17     10.71 o 
  -7   3   3      195.63      202.42     17.63 o 
  -6   3   3      224.87      212.81     13.90 o 
  -5   3   3       29.13       47.26      6.12 o 
  -4   3   3      604.97      646.98     14.99 o 
  -3   3   3     3633.71     3613.91     35.06 o 
  -2   3   3     1883.83     1852.59     18.71 o 
  -1   3   3     1646.33     1711.43     20.40 o 
   0   3   3    12988.32    12864.31    136.79 o 
   1   3   3     3947.44     3900.19     43.15 o 
   2   3   3     1396.67     1950.16     21.99 o 
   3   3   3      214.19      226.15      4.93 o 
   4   3   3     3781.76     3949.71     41.24 o 
   5   3   3      138.43      132.02      7.26 o 
   6   3   3       30.21       16.16      6.42 o 
   7   3   3      126.67      116.99      9.55 o 
   8   3   3      260.79      316.78     21.08 o 
  -7   4   3        3.32       14.14     11.99 o 
  -6   4   3        0.28       -6.02      9.30 o 
  -5   4   3       15.92       33.28      7.29 o 
  -4   4   3     1055.77     1011.24     20.16 o 
  -3   4   3     4782.99     4387.02     45.33 o 
  -2   4   3     5280.65     4900.80     50.46 o 
  -1   4   3      446.62      403.24      6.09 o 
   0   4   3      248.92      224.91      5.38 o 
   1   4   3       11.18       13.99      1.68 o 
   2   4   3     2775.73     2740.46     32.95 o 
   3   4   3     5785.27     5692.21     79.13 o 
   4   4   3     9564.34     9863.69     97.66 o 
   5   4   3      183.04      162.73      7.00 o 
   6   4   3      468.88      485.36     13.35 o 
   7   4   3       87.61       92.88     10.30 o 
   8   4   3       72.71       66.67     15.04 o 
  -6   5   3       41.32       11.28     10.71 o 
  -5   5   3       11.04        7.84      7.38 o 
  -4   5   3     2918.63     2956.18     41.58 o 
  -3   5   3        3.12        7.56      4.08 o 
  -2   5   3     3140.41     3142.05     33.23 o 
  -1   5   3     2836.71     3007.80     34.92 o 
   0   5   3     2352.13     2093.78     22.39 o 
   1   5   3      307.70      256.76      5.10 o 
   2   5   3     1182.67     1162.60     13.73 o 
   3   5   3      880.82      821.54     15.49 o 
   4   5   3     1720.49     1552.50     17.15 o 
   5   5   3     1039.85      999.17     14.16 o 
   6   5   3        2.25        5.81      7.33 o 
   7   5   3       17.48       29.30     11.28 o 
   8   5   3        9.50       12.81     15.05 o 
  -6   6   3      630.86      636.68     28.43 o 
  -5   6   3        0.29       10.94      8.08 o 
  -4   6   3        2.51        9.87      7.06 o 
  -3   6   3     1752.72     1875.35     25.09 o 
  -2   6   3     1278.53     1235.68     17.69 o 
  -1   6   3      341.36      343.56      6.75 o 
   0   6   3     7680.98     7780.03     83.81 o 
   1   6   3     3417.74     3508.69     36.38 o 
   2   6   3     6630.90     6537.35     65.58 o 
   3   6   3       41.31        7.79      2.79 o 
   4   6   3       14.06       17.97      3.87 o 
   5   6   3      143.36      166.99      7.94 o 
   6   6   3      283.71      307.68     13.63 o 
   7   6   3       24.01        3.34     11.28 o 
   8   6   3      311.34      325.35     46.95 o 
  -5   7   3        6.47       -0.66     13.87 o 
  -4   7   3       15.73       33.65      9.44 o 
  -3   7   3       78.13       78.16      6.83 o 
  -2   7   3     6622.17     6214.88     82.61 o 
  -1   7   3      266.14      274.85      8.26 o 
   0   7   3        5.62       19.58      2.78 o 
   1   7   3     2038.69     2212.36     24.35 o 
   2   7   3     2749.91     2978.96     31.96 o 
   3   7   3      880.95      995.72     15.06 o 
   4   7   3     2577.17     2606.75     32.05 o 
   5   7   3       95.77      101.94      6.41 o 
   6   7   3      464.59      440.29     16.68 o 
   7   7   3       85.23       87.99     20.47 o 
   8   7   3       13.50       22.20     14.17 o 
  -5   8   3      200.28      171.88     50.56 o 
  -4   8   3        0.21       25.61     10.56 o 
  -3   8   3     1483.70     1391.73     24.32 o 
  -2   8   3      176.10      173.01      9.01 o 
  -1   8   3     2201.12     2174.05     31.99 o 
   0   8   3     1813.84     1805.23     21.35 o 
   1   8   3       99.96       93.01      4.74 o 
   2   8   3     1189.69     1181.91     16.24 o 
   3   8   3        0.25        0.54      4.27 o 
   4   8   3      390.63      372.12     11.28 o 
   5   8   3     1991.17     2071.08     37.88 o 
   6   8   3       38.27       52.78      8.04 o 
   7   8   3       77.18       77.37     13.87 o 
   8   8   3        0.31       -5.25     28.29 o 
  -4   9   3      117.72      138.31     17.84 o 
  -3   9   3       16.36       26.33     10.14 o 
  -2   9   3     2200.71     2300.03     34.99 o 
  -1   9   3      223.93      232.67     10.75 o 
   0   9   3      231.37      207.95      7.79 o 
   1   9   3     4817.55     4729.09     54.64 o 
   2   9   3      526.63      515.21     12.26 o 
   3   9   3       28.84       32.72      5.97 o 
   4   9   3       54.45       51.06      6.68 o 
   5   9   3      221.41      261.89     12.69 o 
   6   9   3      329.73      347.42     13.51 o 
   7   9   3       78.74      103.45     39.73 o 
  -4  10   3       77.10       66.93     13.87 o 
  -3  10   3      892.18      883.66     25.21 o 
  -2  10   3     1274.86     1364.46     25.20 o 
  -1  10   3     2453.98     2518.00     54.22 o 
   0  10   3       46.36       41.37      7.36 o 
   1  10   3     1137.29     1103.10     19.69 o 
   2  10   3       60.59       63.35      5.86 o 
   3  10   3      521.26      583.87     14.23 o 
   4  10   3     1318.92     1357.54     25.02 o 
   5  10   3      511.68      545.00     15.32 o 
   6  10   3        3.15        2.06      8.32 o 
   7  10   3      199.15      204.78     34.91 o 
  -3  11   3      571.78      550.65     27.13 o 
  -2  11   3       24.55       28.85      9.26 o 
  -1  11   3      660.89      657.76     17.41 o 
   0  11   3      182.24      184.24     11.41 o 
   1  11   3      243.30      263.09     15.17 o 
   2  11   3      146.66      147.29     17.69 o 
   3  11   3      315.81      345.56     13.39 o 
   4  11   3       33.28       48.12      7.93 o 
   5  11   3      557.91      549.58     15.76 o 
   6  11   3      589.15      605.48     17.55 o 
   7  11   3       76.91       90.74     15.59 o 
  -2  12   3      203.38      194.84     22.88 o 
  -1  12   3      816.49      820.65     35.50 o 
   0  12   3       79.24       73.35     14.17 o 
   1  12   3      773.82      785.84     43.34 o 
   2  12   3      366.06      351.80     19.99 o 
   3  12   3      887.29      913.64     28.91 o 
   4  12   3      167.20      171.08     13.53 o 
   5  12   3        5.89        3.45     10.08 o 
   6  12   3       27.47       49.13     10.35 o 
  -1  13   3     1346.07     1491.66     61.40 o 
   0  13   3        6.27       12.73     14.03 o 
   1  13   3       28.37       14.78     14.03 o 
   2  13   3      464.38      444.33     40.33 o 
   3  13   3        7.60       12.64     13.62 o 
   4  13   3       31.75       44.27     14.88 o 
   5  13   3      141.95      117.42     17.44 o 
   1  14   3      113.73      107.15     24.08 o 
   2  14   3       60.38       74.91     16.58 o 
   3  14   3      237.09      229.36     35.52 o 
  -4 -12   4      682.99      670.72     24.09 o 
  -3 -12   4       10.34        5.04     10.05 o 
  -2 -12   4       90.44      101.56     15.12 o 
  -1 -12   4      770.43      713.52     24.01 o 
   0 -12   4       11.77       10.71     12.18 o 
  -5 -11   4       82.50       82.45     22.85 o 
  -4 -11   4        2.29        7.09      9.47 o 
  -3 -11   4      122.27      141.44     11.73 o 
  -2 -11   4      724.33      787.97     22.76 o 
  -1 -11   4      316.42      371.38     18.41 o 
   0 -11   4      691.91      692.89     22.70 o 
   1 -11   4      129.66      114.95     13.76 o 
  -6 -10   4        1.70        6.30     14.40 o 
  -5 -10   4        8.90       13.05     10.43 o 
  -4 -10   4        6.28        0.78      8.57 o 
  -3 -10   4     1470.41     1479.85     26.84 o 
  -2 -10   4      345.20      354.64     18.25 o 
  -1 -10   4     4208.98     4195.84     56.72 o 
   0 -10   4       69.59       64.50      8.02 o 
   1 -10   4        8.82       -0.52     10.24 o 
   2 -10   4        3.31       14.31     11.00 o 
   3 -10   4      157.63      171.45     18.29 o 
  -7  -9   4       16.81        8.17     11.31 o 
  -6  -9   4      108.72      111.16     12.57 o 
  -5  -9   4     1442.54     1466.91     34.18 o 
  -4  -9   4     1341.72     1396.82     38.58 o 
  -3  -9   4     4306.92     4325.35     67.08 o 
  -2  -9   4      446.66      407.42     21.72 o 
  -1  -9   4      350.61      360.59     11.46 o 
   0  -9   4      480.37      463.74     12.95 o 
   1  -9   4      144.09      148.48     10.39 o 
   2  -9   4      113.26      115.23     12.23 o 
   3  -9   4      659.89      659.22     22.66 o 
  -7  -8   4      103.31      115.31     11.49 o 
  -6  -8   4       59.84       67.10      8.55 o 
  -5  -8   4      694.48      711.43     17.03 o 
  -4  -8   4       61.01       68.14      6.69 o 
  -3  -8   4       78.98       77.22      7.90 o 
  -2  -8   4     2432.71     2395.01     36.14 o 
  -1  -8   4     1353.66     1313.54     20.37 o 
   0  -8   4        2.52        5.28      4.87 o 
   1  -8   4      147.14      143.77      8.34 o 
   2  -8   4      505.45      536.92     13.21 o 
   3  -8   4     1380.46     1393.94     30.52 o 
   4  -8   4     1935.02     1854.96     37.84 o 
  -7  -7   4      294.66      313.55     23.98 o 
  -6  -7   4      163.63      169.07     12.35 o 
  -5  -7   4       63.37       74.59      7.95 o 
  -4  -7   4       91.49      124.27      7.24 o 
  -3  -7   4       12.92       21.10      4.68 o 
  -2  -7   4      915.77      869.60     17.35 o 
  -1  -7   4     4570.64     4286.98     87.51 o 
   0  -7   4     1387.95     1317.63     19.52 o 
   1  -7   4     1836.33     1842.52     28.52 o 
   2  -7   4       51.10       39.48      6.27 o 
   3  -7   4       39.06       27.33      8.14 o 
   4  -7   4      112.79      143.26     12.82 o 
   5  -7   4      228.89      237.07     22.94 o 
  -8  -6   4        3.28        4.77     12.21 o 
  -7  -6   4      115.02       96.65     10.64 o 
  -6  -6   4       16.95       17.81      6.96 o 
  -5  -6   4      921.74      882.50     16.50 o 
  -4  -6   4      410.32      389.77     10.18 o 
  -3  -6   4     3564.16     3402.20     40.43 o 
  -2  -6   4        0.19        2.85      3.28 o 
  -1  -6   4       12.86       37.01      4.71 o 
   0  -6   4     6169.59     6180.08     70.10 o 
   1  -6   4      208.86      221.64      8.68 o 
   2  -6   4      403.83      423.52     11.00 o 
   3  -6   4     1498.31     1565.87     30.72 o 
   4  -6   4      403.14      405.43     14.64 o 
   5  -6   4      385.57      382.15     22.55 o 
  -8  -5   4        1.13        4.33     11.67 o 
  -7  -5   4      959.30     1048.03     26.59 o 
  -6  -5   4        4.67       -8.51      8.51 o 
  -5  -5   4       75.16       82.69      6.87 o 
  -4  -5   4      749.77      673.65     16.79 o 
  -3  -5   4       67.65       66.28      7.59 o 
  -2  -5   4      454.93      440.24     14.85 o 
  -1  -5   4     3943.18     3949.95     37.85 o 
   0  -5   4     1797.27     1759.69     22.65 o 
   1  -5   4      371.21      355.67      8.73 o 
   2  -5   4       59.60       45.79      5.00 o 
   3  -5   4      166.78      174.28     10.62 o 
   4  -5   4     3082.40     3012.38     43.41 o 
   5  -5   4      293.16      300.05     13.91 o 
   6  -5   4      158.40      155.83     18.50 o 
  -8  -4   4      209.25      194.83     18.96 o 
  -7  -4   4       78.09       93.02     10.95 o 
  -6  -4   4      680.03      702.38     16.71 o 
  -5  -4   4      109.14      125.18      7.78 o 
  -4  -4   4      715.17      754.59     12.00 o 
  -3  -4   4      833.09      836.65     13.07 o 
  -2  -4   4     1783.24     1766.14     22.10 o 
  -1  -4   4     1160.01     1249.13     20.68 o 
   0  -4   4    14096.21    13446.50    196.16 o 
   1  -4   4      437.96      462.45      8.98 o 
   2  -4   4     1260.06     1296.07     18.13 o 
   3  -4   4      110.68      104.53      6.28 o 
   4  -4   4      732.25      806.39     28.60 o 
   5  -4   4      600.67      570.27     22.13 o 
   6  -4   4      417.86      477.08     24.33 o 
  -8  -3   4        5.22        1.37     11.50 o 
  -7  -3   4       85.32      104.55     10.13 o 
  -6  -3   4       44.74       45.14      9.38 o 
  -5  -3   4      341.94      299.58     15.18 o 
  -4  -3   4     3323.70     3032.00     37.28 o 
  -3  -3   4     1145.27     1106.98     15.33 o 
  -2  -3   4    11934.36    12307.16    131.69 o 
  -1  -3   4      939.36      841.08      9.74 o 
   0  -3   4     1108.04      782.82     11.48 o 
   1  -3   4     6518.87     6578.38     72.82 o 
   2  -3   4        0.67        6.90      4.93 o 
   3  -3   4      549.37      580.14     11.73 o 
   4  -3   4     1238.97     1180.40     18.36 o 
   5  -3   4       45.06       48.58      8.04 o 
   6  -3   4       14.19        6.23     14.14 o 
   7  -3   4      389.24      475.32     26.49 o 
  -8  -2   4       35.44        7.62     11.86 o 
  -7  -2   4      170.06      171.30     15.47 o 
  -6  -2   4      323.37      342.73     13.01 o 
  -5  -2   4      678.30      666.30     12.62 o 
  -4  -2   4     2165.83     2143.50     24.74 o 
  -3  -2   4     1129.10     1153.82     16.76 o 
  -2  -2   4      111.06       94.09      4.14 o 
  -1  -2   4     1737.95     1727.47     17.29 o 
   0  -2   4     6095.53     6487.83     67.10 o 
   1  -2   4       12.57       16.21      1.63 o 
   2  -2   4        2.38        6.85      1.97 o 
   3  -2   4     5046.28     4978.36     46.83 o 
   4  -2   4     1331.81     1283.88     16.95 o 
   5  -2   4      902.48      840.70     13.97 o 
   6  -2   4       63.32       64.78     11.41 o 
   7  -2   4       23.69       22.80     12.47 o 
  -8  -1   4       45.43       30.96     14.45 o 
  -7  -1   4       39.62       47.37     10.78 o 
  -6  -1   4     1495.22     1575.81     26.65 o 
  -5  -1   4      882.44      876.56     15.13 o 
  -4  -1   4      404.67      427.18      9.31 o 
  -3  -1   4       72.05       62.26      4.33 o 
  -2  -1   4     2580.43     2423.03     25.27 o 
  -1  -1   4      478.44      417.77      5.97 o 
   0  -1   4     7931.88     7794.69     65.95 o 
   1  -1   4     4315.67     3785.10     37.98 o 
   2  -1   4     6038.65     6113.16     60.64 o 
   3  -1   4       24.09       57.89      3.34 o 
   4  -1   4        0.90        1.82      4.08 o 
   5  -1   4     2846.49     2953.18     36.40 o 
   6  -1   4      540.53      548.61     15.46 o 
   7  -1   4       41.88       57.38     12.18 o 
  -8   0   4       63.07       65.39     15.91 o 
  -7   0   4        4.05       -0.92     14.54 o 
  -6   0   4       23.91       19.28      6.33 o 
  -5   0   4       33.03       26.28      5.44 o 
  -4   0   4     5032.15     4783.83     54.67 o 
  -3   0   4      472.13      404.24      8.03 o 
  -2   0   4     8655.55     8240.03     82.20 o 
  -1   0   4       11.95       26.57      3.52 o 
   0   0   4       54.63       85.23      7.09 o 
   1   0   4    17303.81    18683.75    180.04 o 
   2   0   4       65.55       56.59      3.49 o 
   3   0   4      105.56      103.63      5.39 o 
   4   0   4     3076.78     3185.72     37.39 o 
   5   0   4      239.11      216.72      8.67 o 
   6   0   4        4.04       -4.17      6.82 o 
   7   0   4      157.63      216.20     13.04 o 
   8   0   4      251.58      285.33     32.51 o 
  -7   1   4        0.41       -5.62      9.42 o 
  -6   1   4      666.00      706.88     14.97 o 
  -5   1   4       82.59       92.49      6.17 o 
  -4   1   4      388.19      351.85      8.89 o 
  -3   1   4    22057.99    22344.31    238.40 o 
  -2   1   4      150.10      128.38      9.35 o 
  -1   1   4     2030.83     1788.97     16.33 o 
   0   1   4     2197.28     2350.28     24.12 o 
   1   1   4    11648.58    12147.43    118.32 o 
   2   1   4       65.44       75.19      3.32 o 
   3   1   4     5708.43     6217.08     67.82 o 
   4   1   4        6.28        7.45      3.72 o 
   5   1   4     1206.02     1171.82     17.73 o 
   6   1   4       76.13       92.23      9.21 o 
   7   1   4      138.52      118.55     10.26 o 
   8   1   4       13.47       15.70     10.77 o 
  -7   2   4      319.69      330.17     17.03 o 
  -6   2   4      198.10      200.20     10.46 o 
  -5   2   4     3483.66     3510.41     39.22 o 
  -4   2   4       88.21       73.60      7.60 o 
  -3   2   4       67.23      128.63      7.96 o 
  -2   2   4     2619.36     2654.17     27.48 o 
  -1   2   4       13.86       34.02      2.76 o 
   0   2   4      151.55      180.64      3.13 o 
   1   2   4    13577.62    13324.06    126.78 o 
   2   2   4        3.07       14.46      3.09 o 
   3   2   4    10207.84    10294.23    104.10 o 
   4   2   4      741.59      680.38     12.65 o 
   5   2   4       23.88       25.27      4.90 o 
   6   2   4      747.58      771.30     18.07 o 
   7   2   4      307.16      347.95     13.97 o 
   8   2   4        2.17      -12.98     15.39 o 
  -7   3   4        3.61        9.68     10.97 o 
  -6   3   4       45.57       55.60      8.79 o 
  -5   3   4       64.03       74.87      6.93 o 
  -4   3   4      273.04      264.00      7.93 o 
  -3   3   4     5076.71     4847.81     45.86 o 
  -2   3   4     1529.62     1629.44     16.91 o 
  -1   3   4     6323.54     5654.53     56.56 o 
   0   3   4      539.70      584.29      8.48 o 
   1   3   4    12237.56    13209.96    126.05 o 
   2   3   4     7404.00     7228.03     77.43 o 
   3   3   4      175.72      175.39      5.90 o 
   4   3   4     9927.54    10329.71    102.01 o 
   5   3   4     1054.92     1016.44     15.93 o 
   6   3   4        8.08        7.80      6.36 o 
   7   3   4        2.38       -3.43      8.59 o 
   8   3   4      261.93      289.98     17.55 o 
  -7   4   4       36.53       24.83     11.99 o 
  -6   4   4      254.57      245.61     13.19 o 
  -5   4   4     1652.31     1651.81     27.93 o 
  -4   4   4     1006.42      995.53     16.72 o 
  -3   4   4     1070.63     1092.10     15.88 o 
  -2   4   4     3957.11     4046.02     41.42 o 
  -1   4   4     1817.41     1657.07     21.50 o 
   0   4   4        7.47       25.52      3.11 o 
   1   4   4     1539.80     1542.31     15.43 o 
   2   4   4       37.32       24.73      3.45 o 
   3   4   4      427.51      513.95     10.40 o 
   4   4   4    19914.86    21268.03    206.90 o 
   5   4   4     1146.05     1130.35     16.87 o 
   6   4   4     1224.80     1218.45     19.01 o 
   7   4   4        2.26       -8.74      8.74 o 
   8   4   4       55.11       18.27     19.26 o 
  -6   5   4      575.46      535.17     20.09 o 
  -5   5   4     1119.60     1180.17     22.67 o 
  -4   5   4     1019.78     1101.52     20.59 o 
  -3   5   4       64.88       79.40      5.19 o 
  -2   5   4     1423.56     1301.71     22.97 o 
  -1   5   4      924.13      817.84     12.34 o 
   0   5   4      120.51       99.02      4.89 o 
   1   5   4     5845.42     5905.21     54.06 o 
   2   5   4     2995.76     2724.28     28.63 o 
   3   5   4     1343.60     1269.56     15.27 o 
   4   5   4      350.94      353.42      8.96 o 
   5   5   4      356.23      388.08      8.94 o 
   6   5   4      795.50      771.42     17.55 o 
   7   5   4      319.88      346.11     15.63 o 
   8   5   4        1.05       -0.08     13.30 o 
  -6   6   4       48.07       52.24     15.91 o 
  -5   6   4        8.29       -4.49     10.68 o 
  -4   6   4      417.52      407.69     13.49 o 
  -3   6   4     1489.99     1487.25     20.97 o 
  -2   6   4     2293.61     2316.69     28.87 o 
  -1   6   4    11724.89    11500.96    124.42 o 
   0   6   4      606.03      673.15     14.29 o 
   1   6   4       22.25       48.47      2.77 o 
   2   6   4     4190.33     3967.12     40.98 o 
   3   6   4      825.97      831.92     13.37 o 
   4   6   4     1069.24     1090.54     14.89 o 
   5   6   4     1315.27     1284.04     20.16 o 
   6   6   4      258.07      278.77     12.02 o 
   7   6   4       32.72       30.77     21.07 o 
   8   6   4      152.67      140.17     16.77 o 
  -5   7   4     1003.76     1039.62     37.88 o 
  -4   7   4       93.72      123.04     17.38 o 
  -3   7   4        4.74       24.31      6.82 o 
  -2   7   4     8018.00     7688.09     97.19 o 
  -1   7   4       10.14       11.52      4.14 o 
   0   7   4     6112.97     5890.32     54.87 o 
   1   7   4     1205.87     1294.84     14.50 o 
   2   7   4     3146.86     3028.50     32.39 o 
   3   7   4        0.71       14.56      4.14 o 
   4   7   4      896.84      950.06     15.28 o 
   5   7   4      131.13      153.93      7.76 o 
   6   7   4      862.60      836.78     20.59 o 
   7   7   4       44.00       36.51     13.01 o 
   8   7   4       40.44       42.27     15.65 o 
  -5   8   4      120.46      132.36     17.82 o 
  -4   8   4     1613.02     1624.33     33.81 o 
  -3   8   4       67.62       68.06     10.06 o 
  -2   8   4       45.43       54.01      7.21 o 
  -1   8   4        1.13        7.22      4.94 o 
   0   8   4      198.55      247.45      7.57 o 
   1   8   4       56.96       44.60      4.58 o 
   2   8   4     4609.27     4453.00     50.52 o 
   3   8   4     1227.34     1373.29     19.44 o 
   4   8   4     1255.92     1254.80     20.38 o 
   5   8   4       29.96       30.75      6.90 o 
   6   8   4        4.62       19.26      9.19 o 
   7   8   4       42.61       75.23     13.87 o 
   8   8   4       52.24       47.62     15.04 o 
  -4   9   4      382.79      421.60     19.64 o 
  -3   9   4       42.08       41.60     12.36 o 
  -2   9   4      894.94      987.07     20.03 o 
  -1   9   4      194.45      215.48      9.34 o 
   0   9   4     2817.66     2736.32     30.87 o 
   1   9   4      640.64      645.54     12.43 o 
   2   9   4      545.11      534.15     12.60 o 
   3   9   4     1845.71     1763.21     23.95 o 
   4   9   4      133.02      131.71      8.14 o 
   5   9   4      377.11      410.29     13.37 o 
   6   9   4      201.68      188.60     11.81 o 
   7   9   4        4.20        3.77     20.47 o 
  -4  10   4      596.67      637.28     23.27 o 
  -3  10   4       61.89       55.91     14.63 o 
  -2  10   4      365.57      423.22     15.47 o 
  -1  10   4     1631.23     1605.89     27.20 o 
   0  10   4     1401.63     1403.25     21.24 o 
   1  10   4      646.02      630.90     14.91 o 
   2  10   4      700.77      695.24     15.40 o 
   3  10   4      237.87      253.79     10.79 o 
   4  10   4        0.31       -0.96      6.71 o 
   5  10   4      997.57      959.02     19.81 o 
   6  10   4      235.88      209.55     12.12 o 
   7  10   4      535.49      583.30     25.37 o 
  -3  11   4      123.99      133.86     15.02 o 
  -2  11   4       46.05       35.49      9.41 o 
  -1  11   4      930.96      933.88     22.07 o 
   0  11   4        2.90       13.24      9.04 o 
   1  11   4       66.70       70.59      7.84 o 
   2  11   4      976.27      948.87     24.15 o 
   3  11   4     1825.63     1838.11     33.46 o 
   4  11   4      125.53      132.58     13.08 o 
   5  11   4       55.82       35.74      8.57 o 
   6  11   4        6.45       -1.17      8.65 o 
   7  11   4       21.95       27.59     14.73 o 
  -2  12   4      247.95      264.58     15.87 o 
  -1  12   4     1025.31     1045.17     26.62 o 
   0  12   4     1537.54     1502.94     31.93 o 
   1  12   4       48.29       44.14     10.43 o 
   2  12   4      292.22      318.38     19.14 o 
   3  12   4     1705.33     1845.63     34.57 o 
   4  12   4      152.10      187.59     20.20 o 
   5  12   4      192.14      220.16     12.83 o 
   6  12   4       93.23      103.53     11.14 o 
  -1  13   4     1135.29     1189.92     30.08 o 
   0  13   4        5.34        7.59     11.53 o 
   1  13   4      981.35      971.74     42.74 o 
   2  13   4      246.36      221.15     22.27 o 
   3  13   4       63.25       68.12     14.47 o 
   4  13   4      123.25      113.34     16.58 o 
   5  13   4       41.98       35.64     11.48 o 
   1  14   4      176.76      218.65     28.29 o 
   2  14   4      109.38       79.16     17.46 o 
   3  14   4     1038.29      994.96     65.01 o 
   4  14   4       36.05        6.15     17.46 o 
  -4 -12   5      917.51      986.70     44.55 o 
  -3 -12   5       85.61       89.86     12.16 o 
  -2 -12   5       34.15       38.17     11.37 o 
  -1 -12   5       32.69       48.55     13.36 o 
  -5 -11   5       22.55       25.88     17.46 o 
  -4 -11   5       65.34       96.35     11.41 o 
  -3 -11   5      146.91      141.48     12.18 o 
  -2 -11   5       71.95       85.05     10.93 o 
  -1 -11   5       57.10       71.55      9.32 o 
   0 -11   5     2213.86     2162.06     50.84 o 
   1 -11   5      164.76      201.54     20.22 o 
  -6 -10   5       18.30       22.56     14.88 o 
  -5 -10   5      110.22       96.94     12.73 o 
  -4 -10   5      370.54      391.25     17.72 o 
  -3 -10   5      409.37      399.21     15.82 o 
  -2 -10   5      509.49      479.59     16.09 o 
  -1 -10   5      594.52      616.37     15.32 o 
   0 -10   5       38.66       69.22      8.56 o 
   1 -10   5     1284.67     1457.26     45.53 o 
   2 -10   5        1.99      -14.40     14.40 o 
  -6  -9   5       79.14       76.04     16.11 o 
  -5  -9   5      131.39      134.02     12.96 o 
  -4  -9   5      112.06      145.18     10.73 o 
  -3  -9   5     1807.31     1884.74     39.97 o 
  -2  -9   5       45.50       33.37      8.11 o 
  -1  -9   5      171.53      184.47     12.55 o 
   0  -9   5      360.46      352.86     13.35 o 
   1  -9   5     1190.39     1112.35     27.63 o 
   2  -9   5       28.27       16.52     10.56 o 
   3  -9   5     1737.61     1707.05     36.49 o 
  -7  -8   5      195.26      193.40     11.92 o 
  -6  -8   5      213.79      236.87     12.37 o 
  -5  -8   5      159.59      149.28     10.73 o 
  -4  -8   5       14.35       29.97      7.73 o 
  -3  -8   5     3038.29     3145.34     45.29 o 
  -2  -8   5       15.89       28.54      7.19 o 
  -1  -8   5       10.13       23.11      6.07 o 
   0  -8   5      313.27      328.64     11.07 o 
   1  -8   5     3128.42     3174.96     40.51 o 
   2  -8   5      156.34      146.81     10.54 o 
   3  -8   5      297.88      264.43     16.26 o 
   4  -8   5      748.87      668.28     22.78 o 
  -7  -7   5        3.97       10.83      9.26 o 
  -6  -7   5      131.69      120.04      9.27 o 
  -5  -7   5       16.40       20.70      7.04 o 
  -4  -7   5      655.17      619.75     17.72 o 
  -3  -7   5     1475.56     1351.57     19.88 o 
  -2  -7   5     2046.76     1921.55     26.81 o 
  -1  -7   5        8.37       13.45      5.35 o 
   0  -7   5      471.43      491.28     11.67 o 
   1  -7   5     2318.65     2186.37     32.86 o 
   2  -7   5      162.85      167.08     10.01 o 
   3  -7   5       46.91       51.24      8.84 o 
   4  -7   5       84.84       76.52     12.18 o 
   5  -7   5       34.59       37.38     17.46 o 
  -7  -6   5        6.20       11.39      9.38 o 
  -6  -6   5      328.98      392.57     12.92 o 
  -5  -6   5        0.35       -4.38      6.05 o 
  -4  -6   5      470.18      472.93     11.18 o 
  -3  -6   5     3749.40     3673.33     43.52 o 
  -2  -6   5      746.48      728.26     11.45 o 
  -1  -6   5      534.85      551.83     12.68 o 
   0  -6   5       54.79       49.67      6.53 o 
   1  -6   5      946.91      894.83     15.35 o 
   2  -6   5      303.49      301.33     10.92 o 
   3  -6   5      307.86      312.90     18.07 o 
   4  -6   5      241.28      261.79     14.12 o 
   5  -6   5      961.04      979.98     26.56 o 
  -8  -5   5        0.32      -14.28     18.06 o 
  -7  -5   5      498.01      509.60     16.85 o 
  -6  -5   5        5.50        8.25      6.80 o 
  -5  -5   5     1078.47      999.08     21.93 o 
  -4  -5   5        9.98       17.71      5.50 o 
  -3  -5   5     1383.44     1351.18     19.54 o 
  -2  -5   5     1574.49     1677.82     19.99 o 
  -1  -5   5       75.79       76.26      3.86 o 
   0  -5   5      100.04       92.87      6.97 o 
   1  -5   5     6927.61     6791.44     76.69 o 
   2  -5   5      898.87      792.07     14.09 o 
   3  -5   5      566.27      539.08     14.57 o 
   4  -5   5     2053.13     2111.45     33.51 o 
   5  -5   5       93.36       74.74     10.01 o 
   6  -5   5      183.81      159.72     19.26 o 
  -8  -4   5       29.87       24.29     12.54 o 
  -7  -4   5        3.65       19.00      9.22 o 
  -6  -4   5      457.36      439.15     14.41 o 
  -5  -4   5       49.96       67.80      6.71 o 
  -4  -4   5     1017.49     1061.09     17.36 o 
  -3  -4   5      531.91      371.20     11.16 o 
  -2  -4   5      233.53      193.30      5.83 o 
  -1  -4   5     3380.79     3381.56     32.58 o 
   0  -4   5     8442.47     8750.49     96.46 o 
   1  -4   5     1342.94     1373.23     18.80 o 
   2  -4   5     8795.37     8331.23    126.87 o 
   3  -4   5       38.46       40.78      6.58 o 
   4  -4   5        1.43        4.19      6.94 o 
   5  -4   5       87.79      114.30     10.05 o 
   6  -4   5        2.60       10.04     12.30 o 
  -8  -3   5      140.27      115.08     14.35 o 
  -7  -3   5       68.05       83.56     10.77 o 
  -6  -3   5      219.91      233.16     12.09 o 
  -5  -3   5      476.52      456.97     16.67 o 
  -4  -3   5      940.63     1000.33     16.36 o 
  -3  -3   5      257.51      230.76      6.77 o 
  -2  -3   5     6341.24     5909.11     83.81 o 
  -1  -3   5     2410.24     2450.01     24.22 o 
   0  -3   5       52.92       72.67      3.97 o 
   1  -3   5      223.93      298.05      9.42 o 
   2  -3   5       51.80       42.62      4.04 o 
   3  -3   5      311.55      316.48      9.43 o 
   4  -3   5     1906.55     1909.67     36.82 o 
   5  -3   5        0.48       -1.49      7.51 o 
   6  -3   5      918.54      917.63     24.78 o 
   7  -3   5       15.15       21.67     21.67 o 
  -8  -2   5       18.52       20.24     12.21 o 
  -7  -2   5      134.11      118.93     10.46 o 
  -6  -2   5     2290.95     2265.31     34.79 o 
  -5  -2   5     1529.88     1524.16     46.74 o 
  -4  -2   5      250.58      246.82      8.49 o 
  -3  -2   5        2.46        8.40      2.19 o 
  -2  -2   5    17675.16    18255.89    179.95 o 
  -1  -2   5     1498.07     1593.31     15.20 o 
   0  -2   5      709.52      847.40      9.77 o 
   1  -2   5     3527.78     3943.75     44.74 o 
   2  -2   5    15305.65    15058.96    135.41 o 
   3  -2   5      118.76      143.01      8.47 o 
   4  -2   5       36.91       41.49      4.70 o 
   5  -2   5      102.00       92.56      8.53 o 
   6  -2   5       19.28       29.79     10.64 o 
   7  -2   5      405.36      397.43     19.69 o 
  -8  -1   5       23.08       18.66     14.70 o 
  -7  -1   5       61.40       74.04      9.86 o 
  -6  -1   5       47.00       40.35      9.38 o 
  -5  -1   5      194.21      187.88      8.60 o 
  -4  -1   5     1215.96     1199.10     17.39 o 
  -3  -1   5     1225.86     1297.23     16.33 o 
  -2  -1   5     2717.72     2367.88     25.03 o 
  -1  -1   5     6172.47     6310.06     53.98 o 
   0  -1   5     1363.43     1516.23     14.52 o 
   1  -1   5     4166.49     4529.07     54.02 o 
   2  -1   5     7618.40     7779.56    106.89 o 
   3  -1   5     3177.87     3039.53     35.63 o 
   4  -1   5       37.77       51.12      4.87 o 
   5  -1   5      465.49      432.84     10.25 o 
   6  -1   5      145.72      149.96     12.89 o 
   7  -1   5       86.66       82.80     13.17 o 
  -7   0   5       32.70       30.80     10.60 o 
  -6   0   5       62.07       69.09      7.09 o 
  -5   0   5      383.48      392.29     13.59 o 
  -4   0   5       49.74       60.40      4.60 o 
  -3   0   5      146.22      141.00      6.76 o 
  -2   0   5     9265.10     8122.06     74.65 o 
  -1   0   5     5024.32     5122.12     55.25 o 
   0   0   5     6039.79     6494.16     64.08 o 
   1   0   5      599.34      820.97      9.24 o 
   2   0   5      341.07      509.90      8.65 o 
   3   0   5       90.46       40.58      3.76 o 
   4   0   5     1070.41     1061.52     18.99 o 
   5   0   5     1489.29     1558.43     24.88 o 
   6   0   5      494.81      526.46     14.99 o 
   7   0   5      377.57      362.90     14.99 o 
  -7   1   5       40.17       58.20     14.17 o 
  -6   1   5      640.04      652.13     16.11 o 
  -5   1   5       14.74       14.77      5.49 o 
  -4   1   5     1253.39     1083.54     16.46 o 
  -3   1   5     1655.67     1755.91     22.16 o 
  -2   1   5       24.65       45.20      3.68 o 
  -1   1   5     2752.83     2761.02     24.77 o 
   0   1   5      328.85      397.00      6.05 o 
   1   1   5     1324.74     1481.41     13.85 o 
   2   1   5     5474.88     5079.15     51.02 o 
   3   1   5     2808.63     2859.29     33.42 o 
   4   1   5      827.14      821.68     13.51 o 
   5   1   5      986.16      940.48     15.58 o 
   6   1   5        1.44       -0.15      6.82 o 
   7   1   5      291.16      314.24     13.91 o 
   8   1   5      185.75      186.03     15.09 o 
  -7   2   5       13.84       17.89      9.30 o 
  -6   2   5        6.20       13.55      6.94 o 
  -5   2   5     1180.57     1119.73     20.57 o 
  -4   2   5      149.65      116.91      6.71 o 
  -3   2   5     1434.30     1331.52     17.99 o 
  -2   2   5     9791.29     9923.33     97.25 o 
  -1   2   5     5194.45     5145.50     51.07 o 
   0   2   5     1957.59     1993.09     18.34 o 
   1   2   5       37.42       37.12      3.94 o 
   2   2   5       19.51       22.89      2.04 o 
   3   2   5    22666.35    22739.02    220.14 o 
   4   2   5      461.53      550.97     11.03 o 
   5   2   5       95.56      111.81      6.73 o 
   6   2   5       45.20       33.30      6.51 o 
   7   2   5      104.03      107.23     11.99 o 
   8   2   5       13.84       14.91     11.65 o 
  -7   3   5      183.13      179.91     14.98 o 
  -6   3   5       73.38       64.55      8.02 o 
  -5   3   5       77.04       79.30      7.69 o 
  -4   3   5      349.10      330.46      9.90 o 
  -3   3   5       18.20       53.47      3.47 o 
  -2   3   5       63.09       58.54      3.50 o 
  -1   3   5    21187.58    20246.44    197.40 o 
   0   3   5     2721.41     2661.50     30.54 o 
   1   3   5      303.02      398.99      6.27 o 
   2   3   5       68.58      105.05      3.77 o 
   3   3   5      589.30      488.20      7.34 o 
   4   3   5     3244.56     3188.26     37.34 o 
   5   3   5      720.00      779.79     13.84 o 
   6   3   5       33.22       33.97      6.24 o 
   7   3   5      611.08      648.11     20.91 o 
   8   3   5       28.73       27.82     14.22 o 
  -7   4   5       43.00       27.37     12.40 o 
  -6   4   5      149.56      145.34      9.46 o 
  -5   4   5     2004.92     1906.78     27.29 o 
  -4   4   5     1539.08     1459.09     21.70 o 
  -3   4   5      353.67      320.45      9.25 o 
  -2   4   5     1948.71     2104.84     21.57 o 
  -1   4   5      870.87      658.39     10.27 o 
   0   4   5     3008.49     2925.34     38.55 o 
   1   4   5      256.38      234.48      4.39 o 
   2   4   5      208.62      301.16      6.55 o 
   3   4   5     5788.97     5650.83     52.93 o 
   4   4   5      149.54      155.53      6.38 o 
   5   4   5       20.57       18.41      4.72 o 
   6   4   5       50.53       32.72      7.43 o 
   7   4   5       25.62       23.77      9.30 o 
   8   4   5      114.21      134.90     14.77 o 
  -6   5   5      309.87      341.72     28.50 o 
  -5   5   5     1134.72     1133.47     25.54 o 
  -4   5   5       27.38       38.10      7.02 o 
  -3   5   5     1378.58     1266.54     21.49 o 
  -2   5   5     2644.21     2667.32     32.08 o 
  -1   5   5     2626.09     2552.51     30.63 o 
   0   5   5      713.44      681.95     10.59 o 
   1   5   5       65.10       60.03      3.17 o 
   2   5   5      992.88      870.60     12.72 o 
   3   5   5     6343.07     6127.27     61.63 o 
   4   5   5      473.24      384.72      8.25 o 
   5   5   5      429.29      451.33     12.48 o 
   6   5   5      467.80      466.00     18.94 o 
   7   5   5        0.02        0.14      8.98 o 
   8   5   5        0.62       -4.04     14.17 o 
  -6   6   5      114.03      139.72     13.97 o 
  -5   6   5        5.80        9.80      8.47 o 
  -4   6   5       31.26       33.72      7.73 o 
  -3   6   5     1277.80     1291.38     22.54 o 
  -2   6   5       11.83       21.52      4.33 o 
  -1   6   5     7528.59     6992.11     87.76 o 
   0   6   5     6620.24     6209.93     68.58 o 
   1   6   5     3262.13     3237.50     31.57 o 
   2   6   5       56.41       40.96      3.98 o 
   3   6   5       14.38       21.95      4.03 o 
   4   6   5     1303.59     1310.45     17.17 o 
   5   6   5     1253.05     1225.14     20.76 o 
   6   6   5     1921.77     1914.23     39.45 o 
   7   6   5      269.12      288.79     19.03 o 
   8   6   5      120.60      130.24     31.30 o 
  -5   7   5      434.03      403.68     15.70 o 
  -4   7   5      229.89      245.97     12.72 o 
  -3   7   5      169.93      163.53     11.82 o 
  -2   7   5     1403.01     1578.12     22.20 o 
  -1   7   5      377.50      468.71     10.51 o 
   0   7   5     8139.29     8289.95     91.13 o 
   1   7   5      249.29      265.68      6.34 o 
   2   7   5      386.36      408.76     10.89 o 
   3   7   5     2245.02     2257.06     28.06 o 
   4   7   5       94.58      101.53      6.43 o 
   5   7   5        0.56       -0.50      5.37 o 
   6   7   5        8.23        9.55      7.29 o 
   7   7   5       26.84       57.24     13.01 o 
   8   7   5      187.75      183.62     18.50 o 
  -5   8   5       52.00       76.52     13.36 o 
  -4   8   5     1797.74     1763.77     35.86 o 
  -3   8   5      442.15      398.83     13.95 o 
  -2   8   5       79.35       84.75      6.71 o 
  -1   8   5     1692.36     1814.74     24.74 o 
   0   8   5     1312.96     1258.92     18.34 o 
   1   8   5      422.90      449.82      9.09 o 
   2   8   5      692.62      722.26     12.61 o 
   3   8   5       28.21       31.98      4.90 o 
   4   8   5     5113.10     5034.77     58.64 o 
   5   8   5       16.54        9.75      5.86 o 
   6   8   5       82.37       85.53     10.14 o 
   7   8   5        0.48        3.25     16.25 o 
   8   8   5       64.77       56.90     15.91 o 
  -4   9   5      117.59       98.40     13.06 o 
  -3   9   5      222.48      235.66     15.45 o 
  -2   9   5      621.53      578.62     13.79 o 
  -1   9   5     1097.03     1051.93     17.70 o 
   0   9   5     7377.12     7167.09     72.80 o 
   1   9   5      351.00      350.12     15.64 o 
   2   9   5      591.48      558.10     11.72 o 
   3   9   5      107.24      132.21      7.34 o 
   4   9   5      912.86      921.44     17.26 o 
   5   9   5      958.46      986.79     22.54 o 
   6   9   5      296.06      298.47     15.48 o 
   7   9   5        5.79        3.92     13.01 o 
  -4  10   5      613.61      675.51     24.07 o 
  -3  10   5      594.24      599.73     21.26 o 
  -2  10   5      527.44      539.44     16.00 o 
  -1  10   5     1293.82     1188.00     19.63 o 
   0  10   5      532.19      550.25     12.85 o 
   1  10   5     1279.20     1290.56     22.32 o 
   2  10   5       86.37       82.72      7.46 o 
   3  10   5      310.51      291.92     10.89 o 
   4  10   5      193.75      230.21     11.41 o 
   5  10   5      153.89      190.49     11.28 o 
   6  10   5        0.54        6.01     11.35 o 
   7  10   5      101.42      107.32     13.39 o 
  -3  11   5      286.93      248.02     18.54 o 
  -2  11   5      599.61      620.09     18.09 o 
  -1  11   5      377.90      370.50     16.57 o 
   0  11   5      705.08      709.67     16.69 o 
   1  11   5       47.03       57.67      8.34 o 
   2  11   5       40.71       59.28      7.93 o 
   3  11   5      263.37      275.80     14.73 o 
   4  11   5      950.17      959.90     19.66 o 
   5  11   5      311.28      325.33     13.67 o 
   6  11   5       60.93       61.06     10.15 o 
   7  11   5        2.93      -11.48     11.48 o 
  -2  12   5       87.30       92.14     17.03 o 
  -1  12   5        4.42       -1.70     10.59 o 
   0  12   5     1295.69     1319.80     29.35 o 
   1  12   5     1624.79     1709.74     64.45 o 
   2  12   5      145.60      136.15     11.15 o 
   3  12   5        6.06        6.46      9.19 o 
   4  12   5        1.17        2.03      8.98 o 
   5  12   5      607.47      657.50     19.11 o 
   6  12   5      168.44      180.50     12.71 o 
  -1  13   5       53.46       64.15     13.17 o 
   0  13   5       23.26       29.48     13.48 o 
   1  13   5     1064.62     1094.56     34.05 o 
   2  13   5        3.00       11.61     13.24 o 
   3  13   5       36.45       38.38     14.40 o 
   4  13   5       79.42       77.99     11.86 o 
   5  13   5       88.87       95.68     12.76 o 
   1  14   5      540.79      510.93     25.95 o 
   2  14   5        3.60       23.48     15.32 o 
   3  14   5       36.27       11.87     15.25 o 
   4  14   5       37.14       43.22     16.58 o 
  -4 -11   6       19.40        2.90     10.21 o 
  -3 -11   6       92.22      111.53     12.18 o 
  -2 -11   6      199.98      211.46     14.92 o 
  -1 -11   6      131.66      140.31     10.72 o 
   0 -11   6      625.43      619.65     19.09 o 
   1 -11   6       36.45       24.08     22.87 o 
  -5 -10   6        1.77        8.65     11.78 o 
  -4 -10   6       76.30       88.74     11.47 o 
  -3 -10   6       30.73       46.38      9.69 o 
  -2 -10   6     2620.75     2715.56     52.65 o 
  -1 -10   6       41.16       42.49      8.31 o 
   0 -10   6        1.55        1.27     10.24 o 
   1 -10   6      332.09      345.30     19.28 o 
   2 -10   6       58.69       65.30     17.82 o 
  -6  -9   6      369.20      391.67     22.13 o 
  -5  -9   6       59.51       78.51     15.10 o 
  -4  -9   6      105.79       86.72     12.87 o 
  -3  -9   6      136.94      130.07     10.16 o 
  -2  -9   6      370.07      366.86     14.15 o 
  -1  -9   6     1349.45     1435.22     28.55 o 
   0  -9   6      396.59      417.11     13.27 o 
   1  -9   6       47.47       47.69      9.14 o 
   2  -9   6      889.60      902.22     25.16 o 
   3  -9   6       15.19       30.14     12.47 o 
  -7  -8   6      109.00      119.69     13.65 o 
  -6  -8   6      253.75      256.25     12.75 o 
  -5  -8   6      317.31      312.22     16.85 o 
  -4  -8   6      199.66      204.95     13.82 o 
  -3  -8   6       47.14       59.54      8.17 o 
  -2  -8   6      182.06      185.72     10.18 o 
  -1  -8   6     1841.10     1766.60     25.97 o 
   0  -8   6      904.96      860.75     24.55 o 
   1  -8   6     2136.27     2095.30     43.62 o 
   2  -8   6      142.06      156.31     13.55 o 
   3  -8   6     1160.08     1137.43     28.43 o 
   4  -8   6      215.13      180.25     24.04 o 
  -7  -7   6       81.81       62.68      9.71 o 
  -6  -7   6       97.48      127.90      9.72 o 
  -5  -7   6        0.92       -2.53      7.04 o 
  -4  -7   6      111.35      133.75      8.13 o 
  -3  -7   6      684.11      746.89     17.01 o 
  -2  -7   6     3445.72     3411.73     42.79 o 
  -1  -7   6     8864.03     8981.53    101.52 o 
   0  -7   6     2388.71     2336.03     34.99 o 
   1  -7   6       13.55        3.94      5.62 o 
   2  -7   6      165.84      167.88     13.92 o 
   3  -7   6      432.71      438.64     16.51 o 
   4  -7   6      136.23      162.01     14.06 o 
  -7  -6   6       16.71       19.45      9.75 o 
  -6  -6   6      585.92      632.20     15.82 o 
  -5  -6   6       26.25       32.71      6.83 o 
  -4  -6   6      434.21      459.85     11.80 o 
  -3  -6   6      273.32      246.71      8.72 o 
  -2  -6   6      284.85      336.14     10.26 o 
  -1  -6   6     4193.21     3951.69     47.62 o 
   0  -6   6     1704.88     1686.08     23.37 o 
   1  -6   6      395.15      378.50     10.56 o 
   2  -6   6      134.88      113.37      8.84 o 
   3  -6   6      346.83      339.17     13.97 o 
   4  -6   6       44.75       55.46      9.74 o 
   5  -6   6      989.16     1000.56     27.26 o 
  -7  -5   6       50.81       46.17     12.11 o 
  -6  -5   6       97.03       75.78      8.34 o 
  -5  -5   6     2602.86     2639.80     35.62 o 
  -4  -5   6        2.74        1.29      5.42 o 
  -3  -5   6        5.85        5.38      4.14 o 
  -2  -5   6      946.87      956.38     15.95 o 
  -1  -5   6      548.07      616.36     12.26 o 
   0  -5   6       65.73       59.15      4.83 o 
   1  -5   6     2775.79     2678.64     38.17 o 
   2  -5   6      254.41      214.21      9.62 o 
   3  -5   6     3251.45     3259.05     46.46 o 
   4  -5   6       95.40      103.15     13.55 o 
   5  -5   6      112.71      119.56     14.88 o 
  -7  -4   6     1163.49     1149.37     24.18 o 
  -6  -4   6       30.51       35.85      8.17 o 
  -5  -4   6       58.61       70.89      6.99 o 
  -4  -4   6        2.76       12.33      5.24 o 
  -3  -4   6      592.88      545.87     10.78 o 
  -2  -4   6       62.79       71.86      4.76 o 
  -1  -4   6    11217.77    11056.12    100.87 o 
   0  -4   6        3.92        5.82      3.48 o 
   1  -4   6      858.33      899.15     14.38 o 
   2  -4   6     1300.96     1189.32     19.68 o 
   3  -4   6       26.35       27.63      6.79 o 
   4  -4   6      564.50      531.67     15.34 o 
   5  -4   6      264.58      306.25     14.17 o 
   6  -4   6      111.73      122.71     21.30 o 
  -7  -3   6      237.00      223.33     16.51 o 
  -6  -3   6       96.04       83.14      9.00 o 
  -5  -3   6     3201.15     3256.59     41.37 o 
  -4  -3   6      304.79      304.91     13.03 o 
  -3  -3   6      836.16      942.49     14.39 o 
  -2  -3   6       16.58       80.60      8.34 o 
  -1  -3   6       68.69       51.34      7.47 o 
   0  -3   6     5650.35     5896.15     66.33 o 
   1  -3   6      279.31      261.79      6.60 o 
   2  -3   6      617.49      623.91     10.31 o 
   3  -3   6      699.86      684.92     13.43 o 
   4  -3   6       83.45       69.01      7.05 o 
   5  -3   6        0.30        4.41      6.95 o 
   6  -3   6     1189.20     1269.09     30.12 o 
  -7  -2   6        1.12        3.27      8.97 o 
  -6  -2   6      698.60      701.83     17.16 o 
  -5  -2   6      668.97      676.47     25.72 o 
  -4  -2   6     1741.94     1667.15     23.42 o 
  -3  -2   6      129.56      100.96      4.55 o 
  -2  -2   6       95.57      101.15      7.65 o 
  -1  -2   6      356.93      293.44      5.31 o 
   0  -2   6      257.82      278.82      5.30 o 
   1  -2   6      406.66      431.67      6.55 o 
   2  -2   6    10597.81    10619.64    121.86 o 
   3  -2   6     1996.66     2013.68     23.53 o 
   4  -2   6     1747.55     1700.43     24.10 o 
   5  -2   6        2.07        8.92      6.56 o 
   6  -2   6       25.08       34.03     13.41 o 
   7  -2   6      110.11       97.73     14.82 o 
  -7  -1   6      185.90      222.26     13.71 o 
  -6  -1   6      281.01      264.64     12.82 o 
  -5  -1   6       65.98       81.43      7.55 o 
  -4  -1   6      815.19      837.00     12.89 o 
  -3  -1   6        9.59       26.79      3.71 o 
  -2  -1   6     3418.32     3266.38     47.69 o 
  -1  -1   6     7062.81     6904.53     67.57 o 
   0  -1   6    21104.72    22168.41    197.82 o 
   1  -1   6     1139.66     1121.09     14.48 o 
   2  -1   6      336.51      488.50     15.74 o 
   3  -1   6     2121.55     1963.21     27.63 o 
   4  -1   6     1843.49     1805.91     27.11 o 
   5  -1   6      980.30      995.68     17.26 o 
   6  -1   6      269.29      311.16     15.45 o 
   7  -1   6      144.89      137.02     14.12 o 
  -7   0   6        0.10       -4.81     10.01 o 
  -6   0   6        1.00       -3.31      7.43 o 
  -5   0   6     1063.31     1047.98     17.27 o 
  -4   0   6      410.72      343.57      9.33 o 
  -3   0   6     2855.65     2768.48     30.50 o 
  -2   0   6      288.00      304.02      5.06 o 
  -1   0   6      915.93     1053.78     11.77 o 
   0   0   6     5822.78     5795.81     57.92 o 
   1   0   6       95.28       69.37      4.84 o 
   2   0   6     1234.46     1323.81     17.36 o 
   3   0   6      811.69      777.16     14.03 o 
   4   0   6       40.04       33.33      4.81 o 
   5   0   6      114.45      123.95      7.54 o 
   6   0   6      318.72      350.55     14.25 o 
   7   0   6      212.56      242.44     16.87 o 
  -7   1   6      273.05      314.78     17.44 o 
  -6   1   6       62.39       55.05      8.14 o 
  -5   1   6      149.50      149.24      8.48 o 
  -4   1   6     6242.68     6030.23     68.41 o 
  -3   1   6      407.57      460.19      9.36 o 
  -2   1   6     5759.68     6168.66     62.73 o 
  -1   1   6       53.97       32.93      2.18 o 
   0   1   6     5653.63     5421.48     54.28 o 
   1   1   6      113.32      134.43      4.12 o 
   2   1   6     7089.56     7223.43     71.79 o 
   3   1   6      161.86       98.14      8.25 o 
   4   1   6     2484.30     2406.52     32.13 o 
   5   1   6      148.25      133.27      7.66 o 
   6   1   6       38.44       32.66      6.87 o 
   7   1   6      565.75      583.02     16.79 o 
  -7   2   6       14.21       20.43     14.20 o 
  -6   2   6      714.76      763.30     16.71 o 
  -5   2   6       37.53       43.26      6.77 o 
  -4   2   6      434.65      432.46     10.30 o 
  -3   2   6       25.29       31.40      3.98 o 
  -2   2   6     5844.90     6376.17     63.73 o 
  -1   2   6     1116.74     1168.63     11.84 o 
   0   2   6    15478.83    14945.08    230.73 o 
   1   2   6      767.77      757.59      8.32 o 
   2   2   6      749.21      670.80      8.58 o 
   3   2   6     1138.39     1005.89     13.35 o 
   4   2   6        1.61       -1.76      3.82 o 
   5   2   6     1454.39     1429.04     20.83 o 
   6   2   6      733.85      735.98     15.02 o 
   7   2   6        5.46        5.45      9.67 o 
   8   2   6       12.66       -0.60     11.80 o 
  -7   3   6       48.77       42.89     10.49 o 
  -6   3   6       52.79       48.35      8.11 o 
  -5   3   6      166.23      158.97      9.35 o 
  -4   3   6     1506.13     1381.66     20.71 o 
  -3   3   6      248.05      338.37      8.87 o 
  -2   3   6     2286.07     2110.83     21.62 o 
  -1   3   6    19313.78    20554.52    184.98 o 
   0   3   6     3348.19     3324.29     31.80 o 
   1   3   6     2776.81     2342.72     22.85 o 
   2   3   6      904.05      951.03     17.32 o 
   3   3   6       31.90       40.16      3.96 o 
   4   3   6       10.14        9.19      3.89 o 
   5   3   6        1.07       -4.86      4.86 o 
   6   3   6       21.18       18.09      7.20 o 
   7   3   6      714.61      775.49     25.58 o 
   8   3   6        3.49        9.37     11.80 o 
  -6   4   6       41.55       59.54      8.54 o 
  -5   4   6      717.81      667.18     15.04 o 
  -4   4   6     1150.74     1126.82     18.60 o 
  -3   4   6     4111.89     4131.94     49.12 o 
  -2   4   6      944.27      817.53     11.74 o 
  -1   4   6     4721.49     5509.81     56.17 o 
   0   4   6      319.80      269.78      5.31 o 
   1   4   6     3812.14     3940.93     37.08 o 
   2   4   6       26.06       23.88      3.10 o 
   3   4   6     6268.33     6237.66     69.50 o 
   4   4   6      682.37      688.96     12.29 o 
   5   4   6     2893.59     2779.92     38.47 o 
   6   4   6       64.95       65.53      8.19 o 
   7   4   6       11.60        3.60      9.53 o 
   8   4   6      214.04      202.24     17.88 o 
  -6   5   6      558.43      651.24     19.17 o 
  -5   5   6        4.43       34.19      8.65 o 
  -4   5   6       28.57       25.96      6.32 o 
  -3   5   6     1246.46     1171.17     20.59 o 
  -2   5   6       58.86       72.02      4.94 o 
  -1   5   6     1857.00     1879.84     23.91 o 
   0   5   6     3402.88     3435.86     39.48 o 
   1   5   6     8565.27     7997.40     72.76 o 
   2   5   6       64.39       85.01      5.16 o 
   3   5   6     1640.56     1784.88     22.80 o 
   4   5   6      875.98      861.27     12.94 o 
   5   5   6      721.83      707.12     15.32 o 
   6   5   6     5129.18     5090.24     66.17 o 
   7   5   6       21.65        5.57      9.85 o 
   8   5   6      119.50       63.22     12.66 o 
  -6   6   6      100.81       71.26     11.71 o 
  -5   6   6      273.10      296.08     14.10 o 
  -4   6   6      536.87      510.66     25.72 o 
  -3   6   6     5266.64     5055.19     66.52 o 
  -2   6   6     4025.05     3984.38     46.71 o 
  -1   6   6      669.98      795.22     13.07 o 
   0   6   6       26.72       36.76      4.40 o 
   1   6   6     2718.34     2482.33     24.70 o 
   2   6   6      513.41      469.65     11.06 o 
   3   6   6      300.91      294.09     11.11 o 
   4   6   6      212.92      246.77      8.97 o 
   5   6   6       13.81       21.93      5.73 o 
   6   6   6     1389.98     1350.34     23.90 o 
   7   6   6      311.81      348.14     23.79 o 
   8   6   6      185.11      156.02     17.64 o 
  -5   7   6      215.51      172.00     12.29 o 
  -4   7   6      665.95      696.08     17.60 o 
  -3   7   6     2541.38     2608.78     38.47 o 
  -2   7   6      950.64     1022.61     17.50 o 
  -1   7   6     2634.74     2573.45     35.89 o 
   0   7   6        3.68        6.00      3.90 o 
   1   7   6      558.03      514.55      8.00 o 
   2   7   6     1209.26     1127.40     16.37 o 
   3   7   6     1981.25     1957.33     25.24 o 
   4   7   6      176.65      168.68     11.67 o 
   5   7   6      446.47      421.83     11.48 o 
   6   7   6      260.82      278.93     12.29 o 
   7   7   6      189.52      185.51     17.03 o 
   8   7   6      492.56      514.01     25.37 o 
  -5   8   6      936.52      933.69     26.53 o 
  -4   8   6        8.10        1.18      8.84 o 
  -3   8   6      246.12      269.51     12.76 o 
  -2   8   6      346.26      380.75     11.01 o 
  -1   8   6      793.18      820.99     17.33 o 
   0   8   6       33.76       39.61      4.63 o 
   1   8   6     5350.53     4884.34     55.13 o 
   2   8   6      888.49      861.59     16.69 o 
   3   8   6      322.34      315.72     11.83 o 
   4   8   6      979.86      960.54     16.21 o 
   5   8   6       20.59       17.55      5.92 o 
   6   8   6      611.40      645.26     16.38 o 
   7   8   6      576.92      508.22     19.17 o 
   8   8   6       10.27        5.13     24.68 o 
  -4   9   6       76.20       64.48     12.93 o 
  -3   9   6     1189.07     1206.81     32.63 o 
  -2   9   6      241.64      249.05     10.80 o 
  -1   9   6       67.09       57.93      6.53 o 
   0   9   6     3728.72     3661.41     43.41 o 
   1   9   6      392.44      376.11     10.40 o 
   2   9   6     6141.58     6019.22     76.14 o 
   3   9   6       35.21       32.54      5.58 o 
   4   9   6        7.10        7.21      5.60 o 
   5   9   6      168.03      157.74      9.23 o 
   6   9   6        6.68       19.47      9.85 o 
   7   9   6        2.03        2.64     10.78 o 
  -4  10   6      169.13      112.86     18.52 o 
  -3  10   6      144.28      200.45     15.96 o 
  -2  10   6     2349.94     2281.26     35.98 o 
  -1  10   6      858.68      868.92     16.60 o 
   0  10   6      351.75      340.21     11.27 o 
   1  10   6      202.78      202.00     10.95 o 
   2  10   6       87.47       85.77     11.03 o 
   3  10   6      262.67      253.45     11.64 o 
   4  10   6      868.73      875.57     18.16 o 
   5  10   6       59.93       59.74      8.40 o 
   6  10   6      684.72      732.22     27.58 o 
   7  10   6       11.08       14.07     11.83 o 
  -3  11   6        7.31        3.40     12.27 o 
  -2  11   6      715.21      776.85     23.61 o 
  -1  11   6       33.94       31.42      9.89 o 
   0  11   6       56.99       66.51     10.14 o 
   1  11   6      326.99      326.57     13.12 o 
   2  11   6     2512.39     2432.66     36.28 o 
   3  11   6      105.53      107.03      9.11 o 
   4  11   6      336.81      330.21     15.05 o 
   5  11   6       48.44       58.92      9.00 o 
   6  11   6       63.55       77.19     11.78 o 
   7  11   6      448.87      469.51     20.13 o 
  -2  12   6     1208.07     1253.28     55.38 o 
  -1  12   6       78.07       68.02     11.68 o 
   0  12   6       67.30       84.25     11.78 o 
   1  12   6      163.34      170.68     11.37 o 
   2  12   6     1395.91     1407.87     25.39 o 
   3  12   6      498.39      565.53     18.47 o 
   4  12   6        0.28       -3.44      9.44 o 
   5  12   6       80.40       69.13     11.68 o 
   6  12   6        4.65       17.53      9.97 o 
  -1  13   6       56.65       53.77     12.89 o 
   0  13   6      519.50      521.83     20.76 o 
   1  13   6        7.52       22.46     11.78 o 
   2  13   6       49.25       69.77     14.88 o 
   3  13   6      155.58      179.30     14.50 o 
   4  13   6      367.31      343.51     17.27 o 
   5  13   6       44.90       43.66     11.86 o 
   1  14   6       25.59       16.85     16.85 o 
   2  14   6      995.59      973.87     32.77 o 
   3  14   6      188.46      220.85     21.28 o 
   4  14   6       17.77        2.41     15.32 o 
  -4 -11   7        6.98        6.77     11.12 o 
  -3 -11   7      329.19      304.12     16.79 o 
  -2 -11   7      101.89       97.17     11.86 o 
  -1 -11   7     1152.24     1137.58     26.02 o 
   0 -11   7      191.41      189.83     12.65 o 
  -5 -10   7      439.81      436.79     21.22 o 
  -4 -10   7       85.71       96.04     11.55 o 
  -3 -10   7      171.36      159.42     12.23 o 
  -2 -10   7     1446.17     1544.57     29.12 o 
  -1 -10   7       17.50       13.11      8.51 o 
   0 -10   7     1046.62     1105.37     21.51 o 
   1 -10   7       47.32       54.75     11.37 o 
  -6  -9   7      102.51      144.73     14.02 o 
  -5  -9   7      113.91      153.13     14.82 o 
  -4  -9   7      538.51      558.20     30.93 o 
  -3  -9   7       27.45       32.97      9.26 o 
  -2  -9   7       13.80       22.66      7.77 o 
  -1  -9   7      643.00      642.25     16.09 o 
   0  -9   7      228.78      264.27     18.24 o 
   1  -9   7       30.99       20.90     11.26 o 
   2  -9   7     2190.49     2109.03     55.96 o 
  -6  -8   7      143.30      104.79     12.50 o 
  -5  -8   7      151.11      173.13     14.12 o 
  -4  -8   7      512.42      504.03     16.03 o 
  -3  -8   7      159.75      172.63     13.86 o 
  -2  -8   7      410.90      439.78     15.20 o 
  -1  -8   7     1317.73     1222.46     20.90 o 
   0  -8   7     2392.35     2312.96     32.35 o 
   1  -8   7      122.75      112.65     12.32 o 
   2  -8   7      149.22      174.63     11.81 o 
   3  -8   7      714.23      770.87     20.88 o 
  -7  -7   7       54.47       32.53      9.68 o 
  -6  -7   7       51.92       55.61      9.12 o 
  -5  -7   7      144.77      141.97      9.88 o 
  -4  -7   7      777.27      776.90     18.01 o 
  -3  -7   7      151.09      147.69      9.72 o 
  -2  -7   7       25.36       36.24      6.32 o 
  -1  -7   7     1364.95     1376.77     21.89 o 
   0  -7   7     1187.28     1171.17     22.04 o 
   1  -7   7       48.24       40.75      6.61 o 
   2  -7   7      668.31      646.09     17.57 o 
   3  -7   7       85.18       69.45     10.32 o 
   4  -7   7       10.54        7.09     10.79 o 
  -7  -6   7       28.96       35.42     10.40 o 
  -6  -6   7      102.64      133.38     10.74 o 
  -5  -6   7      237.06      227.53     11.48 o 
  -4  -6   7     3103.13     3171.43     44.85 o 
  -3  -6   7      491.27      453.35     13.29 o 
  -2  -6   7       68.33       56.25      6.32 o 
  -1  -6   7     3644.35     3848.40     55.68 o 
   0  -6   7       75.51       76.41      7.43 o 
   1  -6   7      477.32      487.24     13.21 o 
   2  -6   7      492.13      483.67     14.74 o 
   3  -6   7     1166.52     1224.39     46.05 o 
   4  -6   7       47.54       77.76     10.65 o 
   5  -6   7       11.10       29.80     11.14 o 
  -7  -5   7        6.92        6.08      9.50 o 
  -6  -5   7      407.51      414.19     13.71 o 
  -5  -5   7      225.57      237.41     11.04 o 
  -4  -5   7        9.74        9.56      5.84 o 
  -3  -5   7       70.72       66.91      6.33 o 
  -2  -5   7     2126.73     2053.50     24.34 o 
  -1  -5   7      376.66      294.61      9.23 o 
   0  -5   7     2915.36     2863.69     35.75 o 
   1  -5   7     2161.35     2142.87     28.46 o 
   2  -5   7      387.66      382.68     12.78 o 
   3  -5   7     2042.36     1994.56     37.04 o 
   4  -5   7        9.38        9.68      8.53 o 
   5  -5   7      131.97      135.12     15.55 o 
  -7  -4   7      623.27      601.66     18.46 o 
  -6  -4   7       34.15       43.21      7.97 o 
  -5  -4   7      316.37      299.23     11.27 o 
  -4  -4   7      445.08      443.25     12.68 o 
  -3  -4   7     1148.75     1164.73     24.15 o 
  -2  -4   7     2304.37     2347.60     26.65 o 
  -1  -4   7     4025.24     3888.44     37.81 o 
   0  -4   7      198.88      187.04      7.22 o 
   1  -4   7     4388.09     4469.09     52.17 o 
   2  -4   7       98.72      106.22      7.51 o 
   3  -4   7      145.62      131.37      9.90 o 
   4  -4   7       37.14       49.43      8.57 o 
   5  -4   7        5.42       17.55     12.34 o 
   6  -4   7        6.35        4.74     12.89 o 
  -7  -3   7       38.23       41.81      9.92 o 
  -6  -3   7       40.66       45.28      8.52 o 
  -5  -3   7      415.47      401.60     12.07 o 
  -4  -3   7      355.97      340.20     10.66 o 
  -3  -3   7     6751.24     6535.01     72.99 o 
  -2  -3   7      355.39      339.62      7.67 o 
  -1  -3   7     1280.76     1394.76     16.65 o 
   0  -3   7     1470.56     1660.04     19.26 o 
   1  -3   7      443.49      440.92     10.23 o 
   2  -3   7      290.10      279.65      7.78 o 
   3  -3   7     3270.99     3197.72     39.72 o 
   4  -3   7       10.58       28.33      6.71 o 
   5  -3   7      181.18      214.59     11.55 o 
   6  -3   7      104.84      105.93     14.06 o 
  -7  -2   7       21.23       21.46      9.64 o 
  -6  -2   7      473.42      491.04     15.02 o 
  -5  -2   7      155.58      143.76     11.61 o 
  -4  -2   7     1438.83     1467.88     21.96 o 
  -3  -2   7     1626.69     1641.27     19.36 o 
  -2  -2   7     1338.07     1525.94     23.55 o 
  -1  -2   7     1099.04      913.30     10.30 o 
   0  -2   7      129.25      224.49      5.32 o 
   1  -2   7     3520.86     3299.14     32.11 o 
   2  -2   7     1321.12     1284.50     19.64 o 
   3  -2   7     1007.97      982.39     16.35 o 
   4  -2   7     4323.50     4239.30     51.00 o 
   5  -2   7       50.37       59.13      7.74 o 
   6  -2   7      454.38      433.93     16.40 o 
   7  -2   7       66.49       55.38     24.08 o 
  -7  -1   7      410.07      369.35     17.83 o 
  -6  -1   7      516.46      476.79     15.07 o 
  -5  -1   7       18.29       28.72      6.92 o 
  -4  -1   7      361.54      390.17      9.78 o 
  -3  -1   7     3224.44     2884.19     32.07 o 
  -2  -1   7     1203.94     1286.03     14.50 o 
  -1  -1   7      509.43      454.41      7.04 o 
   0  -1   7       54.14       39.38      2.63 o 
   1  -1   7     3786.10     3773.92     39.11 o 
   2  -1   7     2986.14     2828.45     37.25 o 
   3  -1   7      498.29      528.74     10.46 o 
   4  -1   7      144.66      144.59      8.54 o 
   5  -1   7        9.25        4.75      6.53 o 
   6  -1   7      132.31      159.00     15.04 o 
   7  -1   7       41.48       41.14     12.93 o 
  -7   0   7        9.86        1.37     10.24 o 
  -6   0   7      231.77      190.14     11.68 o 
  -5   0   7      261.23      280.55     15.05 o 
  -4   0   7     1980.95     1997.66     26.12 o 
  -3   0   7     6082.66     5869.53     60.90 o 
  -2   0   7     2774.55     2923.04     26.87 o 
  -1   0   7     2465.01     2644.09     28.25 o 
   0   0   7    15878.99    16863.17    164.05 o 
   1   0   7       48.65       73.46      3.23 o 
   2   0   7     2417.11     2394.56     28.75 o 
   3   0   7     3096.61     3176.54     37.47 o 
   4   0   7     1761.56     1630.09     22.42 o 
   5   0   7       98.72      114.19      7.35 o 
   6   0   7      242.79      224.60     13.18 o 
   7   0   7       11.72       22.55     12.28 o 
  -7   1   7      312.73      320.01     18.58 o 
  -6   1   7       49.71       32.48      9.73 o 
  -5   1   7      829.63      861.60     16.00 o 
  -4   1   7       15.60       20.34      4.84 o 
  -3   1   7       17.11       11.43      3.68 o 
  -2   1   7     4316.57     4080.19     40.46 o 
  -1   1   7     1582.97     1608.82     18.47 o 
   0   1   7      507.42      564.03      8.55 o 
   1   1   7     3215.54     3216.08     34.41 o 
   2   1   7      792.91      782.80      9.91 o 
   3   1   7     1699.91     1797.47     22.96 o 
   4   1   7     4694.90     4622.10     53.22 o 
   5   1   7      588.78      542.27     12.39 o 
   6   1   7      393.96      377.99     12.19 o 
   7   1   7      102.46       96.29     11.86 o 
  -7   2   7        0.26        7.97     10.10 o 
  -6   2   7     1842.71     1802.09     34.95 o 
  -5   2   7       14.24       26.62      6.71 o 
  -4   2   7       59.50       63.54      6.51 o 
  -3   2   7      570.19      538.56     13.40 o 
  -2   2   7     1072.66     1031.01     20.44 o 
  -1   2   7      245.31      346.10      5.62 o 
   0   2   7     2956.33     2516.64     26.99 o 
   1   2   7     1856.29     1853.68     20.02 o 
   2   2   7    16171.91    16194.79    163.62 o 
   3   2   7      467.69      492.07     10.50 o 
   4   2   7       57.29       65.09      5.77 o 
   5   2   7        4.96        2.85      5.41 o 
   6   2   7      220.49      233.20     11.64 o 
   7   2   7       84.26       80.88     11.58 o 
  -7   3   7       66.14       45.05     10.93 o 
  -6   3   7       24.16        8.76      7.66 o 
  -5   3   7       40.42       42.61      7.75 o 
  -4   3   7       21.63       36.24      5.86 o 
  -3   3   7      102.48       92.59      6.61 o 
  -2   3   7     9744.38     9302.18     85.74 o 
  -1   3   7     4137.37     4427.71     39.18 o 
   0   3   7      503.24      611.26      7.60 o 
   1   3   7      211.22      173.09      6.02 o 
   2   3   7      517.55      466.25     10.91 o 
   3   3   7       88.46       45.09      3.47 o 
   4   3   7     1722.40     1644.53     22.11 o 
   5   3   7       14.21       15.91      5.87 o 
   6   3   7      168.03      162.25     11.56 o 
   7   3   7       46.30       43.55     10.95 o 
   8   3   7        3.42       -3.84     12.02 o 
  -6   4   7      510.88      544.07     15.56 o 
  -5   4   7      392.59      391.02     12.76 o 
  -4   4   7      141.11      181.23      9.67 o 
  -3   4   7      990.66      852.23     15.05 o 
  -2   4   7     1717.46     1412.52     17.56 o 
  -1   4   7     2784.89     2536.17     25.44 o 
   0   4   7     2949.79     3084.63     32.30 o 
   1   4   7     2202.55     2420.10     24.01 o 
   2   4   7     3755.42     3683.54     41.83 o 
   3   4   7        0.96        3.32      2.58 o 
   4   4   7      362.99      386.22     10.03 o 
   5   4   7     2917.06     2946.72     40.89 o 
   6   4   7      177.59      199.19     15.12 o 
   7   4   7      281.11      295.60     16.28 o 
   8   4   7       30.24       34.85     12.51 o 
  -6   5   7      549.58      528.41     36.14 o 
  -5   5   7      627.53      607.81     15.16 o 
  -4   5   7      106.80      128.30      8.15 o 
  -3   5   7      148.18      148.34      8.94 o 
  -2   5   7      955.41      855.00     12.88 o 
  -1   5   7      263.22      325.38      8.22 o 
   0   5   7     1105.79     1209.44     19.29 o 
   1   5   7     6217.30     5969.88     55.23 o 
   2   5   7     2439.87     2273.64     27.50 o 
   3   5   7     2892.45     2823.91     34.12 o 
   4   5   7       21.90       19.93      5.00 o 
   5   5   7      666.57      640.68     15.16 o 
   6   5   7      452.39      445.65     13.90 o 
   7   5   7       13.22       27.04     10.45 o 
   8   5   7        7.53        6.75     15.78 o 
  -6   6   7       12.17       -0.28     10.28 o 
  -5   6   7        1.03       10.87      9.08 o 
  -4   6   7       39.37       45.08      8.23 o 
  -3   6   7     1109.25     1070.94     26.40 o 
  -2   6   7     3677.36     3558.76     42.42 o 
  -1   6   7     2394.12     2253.70     28.36 o 
   0   6   7     3504.93     3549.49     41.41 o 
   1   6   7       16.00       59.27      3.56 o 
   2   6   7      580.19      532.81      9.96 o 
   3   6   7     2278.62     2102.81     26.65 o 
   4   6   7       11.32        1.53      4.28 o 
   5   6   7     1384.52     1361.38     20.75 o 
   6   6   7       40.40       43.13      8.53 o 
   7   6   7        2.28        7.43     10.56 o 
   8   6   7      198.91      130.58     17.31 o 
  -5   7   7        3.22       -7.30      9.18 o 
  -4   7   7      566.68      586.05     16.65 o 
  -3   7   7      126.20      135.59      9.47 o 
  -2   7   7       28.82       20.83      5.45 o 
  -1   7   7     8174.50     7644.93     96.49 o 
   0   7   7       79.38       59.55      5.00 o 
   1   7   7      810.39      843.36     12.08 o 
   2   7   7     1828.30     1752.72     22.81 o 
   3   7   7       92.18       71.82      5.52 o 
   4   7   7        3.60        4.80      5.08 o 
   5   7   7     1269.36     1302.35     20.42 o 
   6   7   7        4.72       16.71      8.07 o 
   7   7   7      360.81      358.38     15.17 o 
   8   7   7       12.60      -10.48     14.17 o 
  -5   8   7     1276.22     1237.37     26.74 o 
  -4   8   7        2.77        1.81      8.95 o 
  -3   8   7       52.04       68.92      8.95 o 
  -2   8   7       95.15      116.33      7.85 o 
  -1   8   7     3299.34     3176.75     55.70 o 
   0   8   7      269.32      306.29      9.76 o 
   1   8   7     3382.95     3270.11     39.02 o 
   2   8   7      565.49      508.13     10.78 o 
   3   8   7     3592.24     3621.43     43.08 o 
   4   8   7      464.34      434.08     11.56 o 
   5   8   7       13.24        6.58      6.43 o 
   6   8   7      149.72      157.75     13.73 o 
   7   8   7      295.88      270.45     16.87 o 
  -4   9   7        1.89       17.19     12.12 o 
  -3   9   7       67.92       82.89     10.05 o 
  -2   9   7      460.74      501.42     15.34 o 
  -1   9   7     1597.79     1630.93     23.95 o 
   0   9   7      613.53      736.13     14.41 o 
   1   9   7      228.14      246.48      9.96 o 
   2   9   7     1005.68      997.65     19.05 o 
   3   9   7      380.22      380.96     10.68 o 
   4   9   7      809.01      804.85     17.16 o 
   5   9   7      418.34      456.44     11.76 o 
   6   9   7        1.01        1.95      9.68 o 
   7   9   7       12.41       32.57     11.48 o 
  -3  10   7      507.67      547.09     21.97 o 
  -2  10   7      876.67      928.38     20.89 o 
  -1  10   7     1299.49     1264.82     33.36 o 
   0  10   7      253.95      261.49     10.71 o 
   1  10   7      238.98      267.19     10.18 o 
   2  10   7       41.88       61.24     11.94 o 
   3  10   7      180.25      202.46     11.34 o 
   4  10   7        2.55        4.74      6.48 o 
   5  10   7       37.41       29.57      7.96 o 
   6  10   7      682.18      721.36     21.05 o 
   7  10   7       80.92       54.84     12.57 o 
  -3  11   7       76.94       64.56     13.80 o 
  -2  11   7        6.39       20.58     16.25 o 
  -1  11   7      135.80      158.26     17.01 o 
   0  11   7     1394.73     1355.40     21.90 o 
   1  11   7      500.44      470.22     14.22 o 
   2  11   7     2261.65     2282.48     38.75 o 
   3  11   7      806.35      825.66     18.56 o 
   4  11   7      865.86      914.44     22.66 o 
   5  11   7        1.70        6.04      8.18 o 
   6  11   7      153.14      147.23     13.36 o 
   7  11   7      272.86      261.25     31.30 o 
  -2  12   7      218.84      269.73     25.88 o 
  -1  12   7     1195.31     1158.02     48.28 o 
   0  12   7      821.75      847.12     19.88 o 
   1  12   7      368.20      385.69     23.29 o 
   2  12   7       15.51       18.36      8.30 o 
   3  12   7      271.37      284.85     15.51 o 
   4  12   7      477.64      502.85     18.05 o 
   5  12   7      235.43      229.04     15.96 o 
   6  12   7      120.49      111.81     13.27 o 
  -1  13   7       54.61       35.03     12.66 o 
   0  13   7     1652.92     1684.67     48.72 o 
   1  13   7      249.52      283.14     19.92 o 
   2  13   7        2.94        8.52     10.08 o 
   3  13   7      132.47      140.47     12.57 o 
   4  13   7       70.13       78.10     13.87 o 
   5  13   7        2.58        4.99     11.15 o 
   1  14   7       27.21       37.06     15.73 o 
   2  14   7      309.64      280.71     22.08 o 
   3  14   7      145.92      128.31     17.44 o 
   4  14   7      195.77      195.40     18.17 o 
  -2 -11   8       66.08       65.53     11.97 o 
  -4 -10   8       20.58       19.67     10.95 o 
  -3 -10   8      572.60      607.03     20.40 o 
  -2 -10   8      196.06      164.32     12.62 o 
  -1 -10   8       34.92       17.88      9.28 o 
   0 -10   8     1039.22     1077.73     24.98 o 
   1 -10   8        0.28        6.74     11.20 o 
  -5  -9   8       23.92       12.57     13.18 o 
  -4  -9   8      313.37      328.73     19.11 o 
  -3  -9   8        6.68        1.38      9.08 o 
  -2  -9   8      424.83      422.06     14.13 o 
  -1  -9   8       28.83       31.61      8.40 o 
   0  -9   8      113.17      141.80     10.38 o 
   1  -9   8      339.59      346.54     19.38 o 
   2  -9   8       87.13       79.35     14.23 o 
  -6  -8   8      717.06      696.30     27.80 o 
  -5  -8   8       92.42       76.16     15.53 o 
  -4  -8   8       39.72       41.87     10.83 o 
  -3  -8   8      419.61      406.83     22.76 o 
  -2  -8   8       13.15       28.08      7.28 o 
  -1  -8   8      696.62      680.43     16.03 o 
   0  -8   8     2700.67     2907.07     39.31 o 
   1  -8   8        2.94        8.43     13.05 o 
   2  -8   8      945.04     1004.35     26.80 o 
   3  -8   8      174.75      163.37     13.22 o 
  -6  -7   8        3.77       12.85      9.43 o 
  -5  -7   8      413.25      407.47     18.24 o 
  -4  -7   8      629.98      668.11     36.59 o 
  -3  -7   8      324.99      326.70     13.04 o 
  -2  -7   8     1059.81     1054.14     18.97 o 
  -1  -7   8      281.60      301.48     11.63 o 
   0  -7   8      765.75      797.61     22.94 o 
   1  -7   8     2043.43     2099.29     39.54 o 
   2  -7   8      233.71      220.46     15.85 o 
   3  -7   8       48.51       52.92     10.75 o 
   4  -7   8      446.21      484.63     19.25 o 
  -7  -6   8      194.99      195.83     13.80 o 
  -6  -6   8       10.03        0.97      8.35 o 
  -5  -6   8      298.02      315.62     13.90 o 
  -4  -6   8      190.78      211.67     11.35 o 
  -3  -6   8      442.58      474.76     14.17 o 
  -2  -6   8     1989.11     2078.13     29.06 o 
  -1  -6   8      310.00      320.33     16.85 o 
   0  -6   8      157.25      179.31     10.43 o 
   1  -6   8     2117.61     2092.47     29.00 o 
   2  -6   8       41.00       48.25      8.53 o 
   3  -6   8     1170.72     1078.56     22.84 o 
   4  -6   8      738.22      720.58     20.27 o 
  -7  -5   8       87.52       83.78     12.31 o 
  -6  -5   8     1029.85      997.00     20.16 o 
  -5  -5   8        0.56        1.22      6.69 o 
  -4  -5   8        1.44        8.99      6.28 o 
  -3  -5   8       15.86       18.86      5.00 o 
  -2  -5   8      419.22      388.86     14.57 o 
  -1  -5   8        9.36       12.53      5.45 o 
   0  -5   8     4015.39     3974.77     47.80 o 
   1  -5   8     7276.62     7444.17     84.87 o 
   2  -5   8     3781.49     3676.68     51.39 o 
   3  -5   8       97.32       99.02      9.74 o 
   4  -5   8        2.42        1.03      8.87 o 
   5  -5   8      254.60      284.30     23.46 o 
  -7  -4   8      155.06      136.53     15.47 o 
  -6  -4   8      281.07      252.51     15.56 o 
  -5  -4   8      159.26      148.60     14.50 o 
  -4  -4   8      987.64      996.59     19.20 o 
  -3  -4   8       32.50       30.04      4.80 o 
  -2  -4   8     4540.54     4510.59     51.60 o 
  -1  -4   8      226.17      173.76      8.14 o 
   0  -4   8       32.62       29.52      4.60 o 
   1  -4   8     3648.08     3478.06     42.24 o 
   2  -4   8     1148.65     1108.83     20.90 o 
   3  -4   8     1660.83     1765.13     29.49 o 
   4  -4   8       13.84       19.89      8.71 o 
   5  -4   8      181.76      196.27     13.45 o 
  -7  -3   8      266.44      273.62     15.54 o 
  -6  -3   8     1209.01     1326.85     25.47 o 
  -5  -3   8      242.05      289.69     11.33 o 
  -4  -3   8        7.98       -2.96      5.27 o 
  -3  -3   8     3519.00     3461.95     47.97 o 
  -2  -3   8       11.80       23.83      3.84 o 
  -1  -3   8     1897.40     1808.99     21.18 o 
   0  -3   8      123.59      121.78      4.94 o 
   1  -3   8      129.46      131.85      6.09 o 
   2  -3   8      291.88      278.77      9.46 o 
   3  -3   8      259.80      246.18     10.31 o 
   4  -3   8        1.29        3.84      6.51 o 
   5  -3   8     1805.01     1809.37     27.83 o 
   6  -3   8       50.52       34.11     11.28 o 
  -7  -2   8      294.40      268.48     14.91 o 
  -6  -2   8      647.97      707.43     19.98 o 
  -5  -2   8     2517.16     2641.92     35.47 o 
  -4  -2   8      142.48      133.35      7.86 o 
  -3  -2   8     1611.26     1691.06     29.85 o 
  -2  -2   8       41.49       79.26      5.00 o 
  -1  -2   8      873.92      965.13     11.63 o 
   0  -2   8       39.85       66.18      3.67 o 
   1  -2   8    10339.96    10382.16    103.92 o 
   2  -2   8       62.06       66.90      5.69 o 
   3  -2   8     2201.24     2114.42     28.52 o 
   4  -2   8      185.76      211.96     11.56 o 
   5  -2   8      331.17      339.97     17.38 o 
   6  -2   8      156.77      164.97     10.80 o 
  -7  -1   8      147.03      111.53     12.89 o 
  -6  -1   8       34.39       23.24      8.67 o 
  -5  -1   8        6.84       -6.36      6.36 o 
  -4  -1   8      250.17      226.81      9.44 o 
  -3  -1   8     3873.37     3883.00     46.82 o 
  -2  -1   8     1544.13     1423.51     16.14 o 
  -1  -1   8     7405.19     8130.86     80.76 o 
   0  -1   8      141.92      290.90      5.76 o 
   1  -1   8      665.00      544.05      8.92 o 
   2  -1   8     3993.85     3844.76     47.73 o 
   3  -1   8      533.39      499.66     12.72 o 
   4  -1   8      252.39      269.97     11.30 o 
   5  -1   8      297.62      322.29     11.95 o 
   6  -1   8        1.22       -2.25      8.02 o 
   7  -1   8        0.07       -4.61     12.66 o 
  -7   0   8        8.85        5.17     11.50 o 
  -6   0   8      346.76      348.41     16.63 o 
  -5   0   8      221.73      255.41     11.75 o 
  -4   0   8      411.39      361.56     13.81 o 
  -3   0   8      711.00      654.80     11.28 o 
  -2   0   8     3450.05     3486.73     31.64 o 
  -1   0   8     5633.55     5355.14     54.56 o 
   0   0   8       47.90       26.63      3.02 o 
   1   0   8      400.15      391.14      6.27 o 
   2   0   8      836.77      966.82     14.47 o 
   3   0   8      185.37      200.32      7.86 o 
   4   0   8      836.59      809.08     14.73 o 
   5   0   8      838.44      869.59     21.68 o 
   6   0   8      885.13      865.35     20.23 o 
   7   0   8       27.44       35.17     16.11 o 
  -7   1   8       27.96       40.27     11.94 o 
  -6   1   8      162.85      156.01     17.43 o 
  -5   1   8     1393.29     1425.07     30.17 o 
  -4   1   8       42.35       30.99      5.93 o 
  -3   1   8      111.35      109.34      6.11 o 
  -2   1   8      610.18      666.00     12.12 o 
  -1   1   8       41.33       55.67      3.54 o 
   0   1   8        9.90       24.93      3.23 o 
   1   1   8     3108.94     2997.33     27.60 o 
   2   1   8     9695.65     9751.11     83.85 o 
   3   1   8     1779.52     1653.51     22.07 o 
   4   1   8      277.57      287.06      9.09 o 
   5   1   8      116.65      101.12      7.05 o 
   6   1   8      616.08      630.84     14.88 o 
   7   1   8      670.07      675.48     27.20 o 
  -7   2   8      301.24      362.77     17.31 o 
  -6   2   8       20.86       21.42      8.30 o 
  -5   2   8       77.09       82.80      8.14 o 
  -4   2   8      116.04      117.02      7.86 o 
  -3   2   8      907.70      911.40     14.86 o 
  -2   2   8       34.01       33.06      4.39 o 
  -1   2   8     9066.24     8927.76     77.09 o 
   0   2   8      322.54      393.04      8.52 o 
   1   2   8       64.58       83.24      3.41 o 
   2   2   8     3573.59     3255.98     31.98 o 
   3   2   8      185.81      193.01      6.79 o 
   4   2   8     1152.92     1152.70     17.78 o 
   5   2   8      472.91      476.26     12.00 o 
   6   2   8       18.37       12.22      7.58 o 
   7   2   8       16.67       21.43     11.15 o 
  -6   3   8        2.95        7.18      8.00 o 
  -5   3   8      846.03      884.02     17.47 o 
  -4   3   8      200.31      226.19     14.07 o 
  -3   3   8      280.25      271.73     10.35 o 
  -2   3   8     9747.86     9625.96     88.97 o 
  -1   3   8      221.56      196.96      5.74 o 
   0   3   8    11159.63    11476.78     98.58 o 
   1   3   8      157.67      177.27      7.21 o 
   2   3   8       50.24       41.92      4.07 o 
   3   3   8      340.28      361.27      8.08 o 
   4   3   8        7.40       13.90      4.88 o 
   5   3   8       19.86       21.44      8.06 o 
   6   3   8     1123.30     1228.90     25.54 o 
   7   3   8        1.35       19.21     10.63 o 
  -6   4   8      412.61      408.23     17.45 o 
  -5   4   8      478.34      485.69     15.24 o 
  -4   4   8     1565.63     1564.78     23.86 o 
  -3   4   8      107.61      113.47      6.80 o 
  -2   4   8       98.87      121.43      5.99 o 
  -1   4   8      200.03      247.57      5.77 o 
   0   4   8      162.19      239.64      6.04 o 
   1   4   8     1923.34     1901.54     20.65 o 
   2   4   8     5664.53     5476.24     60.56 o 
   3   4   8       27.79       16.20      4.03 o 
   4   4   8     1184.41     1167.09     18.15 o 
   5   4   8       62.26       52.27      7.32 o 
   6   4   8       48.16       61.25      8.57 o 
   7   4   8      594.62      593.25     20.00 o 
   8   4   8      178.95      161.33     27.69 o 
  -6   5   8        6.31       27.13      9.05 o 
  -5   5   8      179.45      170.57     10.23 o 
  -4   5   8      801.82      782.76     16.13 o 
  -3   5   8       54.56       73.68      6.56 o 
  -2   5   8      371.23      330.04      9.36 o 
  -1   5   8     1075.58     1256.85     17.79 o 
   0   5   8     4498.15     4304.81     52.82 o 
   1   5   8     5099.22     5472.48     51.15 o 
   2   5   8     2020.70     2057.20     25.55 o 
   3   5   8     2203.91     2066.98     26.11 o 
   4   5   8       62.69       60.45      5.89 o 
   5   5   8      599.00      573.85     14.82 o 
   6   5   8       79.24       98.32     12.74 o 
   7   5   8       66.16       61.57     10.26 o 
   8   5   8        4.89        6.30     12.36 o 
  -6   6   8       70.98      105.50     24.68 o 
  -5   6   8      208.44      195.54     12.61 o 
  -4   6   8      720.42      754.23     18.17 o 
  -3   6   8      372.15      379.19     21.37 o 
  -2   6   8     1224.18     1262.46     18.91 o 
  -1   6   8     2386.88     2527.82     31.59 o 
   0   6   8     4762.69     4463.15     51.30 o 
   1   6   8     4610.96     4667.01     47.84 o 
   2   6   8      231.87      195.46      7.21 o 
   3   6   8      192.06      175.28      7.77 o 
   4   6   8       25.00       24.07      5.71 o 
   5   6   8        0.23        1.30      6.19 o 
   6   6   8      236.55      251.01     12.44 o 
   7   6   8      766.26      799.54     20.28 o 
   8   6   8      147.85      129.43     18.67 o 
  -5   7   8      203.73      218.55     13.78 o 
  -4   7   8     2331.31     2395.56     37.99 o 
  -3   7   8       28.94       27.26      7.51 o 
  -2   7   8       42.84       52.23      5.99 o 
  -1   7   8      256.57      262.74      9.10 o 
   0   7   8       20.38       16.22      4.22 o 
   1   7   8       15.77       20.37      4.58 o 
   2   7   8     2352.83     2374.19     29.51 o 
   3   7   8      853.01      775.30     13.88 o 
   4   7   8       22.11       24.38      5.58 o 
   5   7   8       38.76       38.19      6.71 o 
   6   7   8      314.03      310.32     13.27 o 
   7   7   8      734.75      759.96     22.84 o 
  -5   8   8      586.00      499.25     18.89 o 
  -4   8   8        3.71        7.88      9.32 o 
  -3   8   8      334.04      352.42     16.68 o 
  -2   8   8      968.56      980.89     24.85 o 
  -1   8   8      930.87      882.73     15.81 o 
   0   8   8     2194.04     2115.47     31.40 o 
   1   8   8      575.12      541.01     17.59 o 
   2   8   8       20.51       29.85      4.90 o 
   3   8   8     2076.74     1996.13     26.62 o 
   4   8   8       85.87       99.65      7.38 o 
   5   8   8      492.15      490.41     13.20 o 
   6   8   8      234.61      240.79     11.90 o 
   7   8   8       14.69       15.28     11.48 o 
  -4   9   8      971.84      881.12     22.24 o 
  -3   9   8       20.62        2.82     10.13 o 
  -2   9   8      542.16      568.27     16.55 o 
  -1   9   8     1764.49     1805.29     28.81 o 
   0   9   8      391.33      455.01     11.77 o 
   1   9   8     6891.48     6672.46     74.69 o 
   2   9   8      135.74      150.54      9.77 o 
   3   9   8       28.83       26.85      5.94 o 
   4   9   8      148.50      154.78      9.13 o 
   5   9   8        8.08       15.57      7.28 o 
   6   9   8       65.37       73.79      9.74 o 
   7   9   8      155.97      174.28     30.86 o 
  -3  10   8     2225.05     2233.71     79.84 o 
  -2  10   8        1.89        2.94     10.18 o 
  -1  10   8        2.59       30.94      8.34 o 
   0  10   8      350.09      376.10     11.90 o 
   1  10   8       60.17       77.34      7.29 o 
   2  10   8      456.19      449.16     13.72 o 
   3  10   8     1588.37     1551.13     37.40 o 
   4  10   8        6.52        5.69      6.68 o 
   5  10   8      247.92      273.89     15.17 o 
   6  10   8        0.09       -5.08     10.38 o 
   7  10   8       19.26       15.90     12.36 o 
  -3  11   8      226.39      216.53     21.08 o 
  -2  11   8      188.49      141.15     17.88 o 
  -1  11   8       96.00      100.16      8.76 o 
   0  11   8        0.48       -2.38      6.97 o 
   1  11   8      260.46      243.36     13.86 o 
   2  11   8      881.35      882.89     19.12 o 
   3  11   8      485.58      468.98     14.93 o 
   4  11   8     1688.02     1777.67     30.02 o 
   5  11   8        2.70        5.74      8.34 o 
   6  11   8      133.75      120.11     13.17 o 
  -2  12   8       39.95       34.91     16.17 o 
  -1  12   8      119.10      151.83     13.98 o 
   0  12   8      750.84      665.57     15.95 o 
   1  12   8      913.11      946.05     20.82 o 
   2  12   8     1209.41     1213.67     32.50 o 
   3  12   8       66.98       50.26      9.36 o 
   4  12   8       22.40       52.64     11.08 o 
   5  12   8        9.70       -6.02     10.14 o 
   6  12   8        9.63       -9.86     15.65 o 
   0  13   8      269.18      316.00     18.37 o 
   1  13   8      113.63      112.36     17.03 o 
   2  13   8      470.23      481.41     16.71 o 
   3  13   8      393.42      390.16     21.02 o 
   4  13   8      137.46      153.46     13.98 o 
   5  13   8       40.16       49.85     12.47 o 
   2  14   8       33.00       44.55     21.67 o 
   3  14   8        0.62       -5.53     11.29 o 
  -4 -10   9       16.09       44.55     25.28 o 
  -3 -10   9     1043.34     1038.23     27.73 o 
  -2 -10   9       20.83       19.69     10.62 o 
  -1 -10   9      859.33      793.85     19.55 o 
   0 -10   9        5.13       -0.72     11.01 o 
  -5  -9   9      492.61      447.14     21.73 o 
  -4  -9   9        6.14       -9.12     11.78 o 
  -3  -9   9       16.71       10.67      9.92 o 
  -2  -9   9      133.02      158.42     10.76 o 
  -1  -9   9       15.19        9.41      8.73 o 
   0  -9   9        1.50        2.85     10.08 o 
   1  -9   9     1289.30     1309.92     32.30 o 
  -5  -8   9        1.37       11.62     12.27 o 
  -4  -8   9        1.53        4.46     11.84 o 
  -3  -8   9      935.87     1006.16     22.45 o 
  -2  -8   9       45.94       60.68      8.38 o 
  -1  -8   9      425.23      394.11     13.80 o 
   0  -8   9     1247.10     1210.36     22.18 o 
   1  -8   9      167.01      170.43     14.92 o 
   2  -8   9     1652.46     1697.32     37.00 o 
  -6  -7   9        0.25       14.66     11.28 o 
  -5  -7   9       90.14       85.34     14.72 o 
  -4  -7   9       53.97       70.99     11.48 o 
  -3  -7   9       59.87       81.16     13.00 o 
  -2  -7   9     1287.34     1383.94     22.96 o 
  -1  -7   9      718.02      637.30     15.23 o 
   0  -7   9      132.02      146.94     12.01 o 
   1  -7   9       30.05       26.95     10.83 o 
   2  -7   9      142.69      166.38     14.06 o 
   3  -7   9       45.53       30.91     10.47 o 
  -6  -6   9       90.51       87.68     10.07 o 
  -5  -6   9     1117.01     1119.77     37.43 o 
  -4  -6   9      874.27      852.88     37.62 o 
  -3  -6   9      172.34      188.42     14.95 o 
  -2  -6   9     1352.46     1298.29     23.58 o 
  -1  -6   9       40.66       43.97      6.80 o 
   0  -6   9       12.88       12.51      8.86 o 
   1  -6   9     2463.90     2371.13     43.02 o 
   2  -6   9     1426.86     1395.02     26.29 o 
   3  -6   9       14.63       10.66      9.44 o 
   4  -6   9        0.57       -6.28     10.60 o 
  -7  -5   9      116.43      128.88     12.58 o 
  -6  -5   9      260.72      296.85     13.58 o 
  -5  -5   9        0.30        3.40      7.13 o 
  -4  -5   9       39.85       38.54      7.22 o 
  -3  -5   9      703.96      663.20     16.16 o 
  -2  -5   9      839.67      935.72     22.06 o 
  -1  -5   9      121.93       94.63      7.66 o 
   0  -5   9      422.29      456.47     13.37 o 
   1  -5   9      450.13      433.08     11.92 o 
   2  -5   9     1370.17     1409.63     25.57 o 
   3  -5   9       14.15       21.80      8.87 o 
   4  -5   9        1.23        1.35      9.58 o 
   5  -5   9       11.70       28.42     14.25 o 
  -7  -4   9       83.56       79.98     11.67 o 
  -6  -4   9        5.99        4.73      8.21 o 
  -5  -4   9       35.28       30.05      7.44 o 
  -4  -4   9      101.11      145.16      9.90 o 
  -3  -4   9      513.84      479.62     11.41 o 
  -2  -4   9     5473.95     5132.86     58.39 o 
  -1  -4   9      180.53      195.52      9.74 o 
   0  -4   9     2224.51     2155.50     28.43 o 
   1  -4   9      781.20      873.84     15.56 o 
   2  -4   9       79.34       76.24      8.23 o 
   3  -4   9      527.89      512.60     15.80 o 
   4  -4   9       42.04       36.46      9.77 o 
   5  -4   9      105.20      122.76     12.46 o 
  -7  -3   9        0.34       10.41     10.21 o 
  -6  -3   9       73.57       46.66      9.41 o 
  -5  -3   9      358.63      354.16     14.71 o 
  -4  -3   9     2996.20     3039.53     40.17 o 
  -3  -3   9      107.73       97.46     11.64 o 
  -2  -3   9       77.90       97.38      7.09 o 
  -1  -3   9      751.43      760.66     13.15 o 
   0  -3   9        3.07        2.29      3.99 o 
   1  -3   9        8.13       17.42      4.33 o 
   2  -3   9     5353.79     5230.78     61.42 o 
   3  -3   9      407.20      375.90     12.02 o 
   4  -3   9        3.49        0.58      8.25 o 
   5  -3   9       48.43       42.19      9.02 o 
   6  -3   9       50.42       58.43     10.51 o 
  -7  -2   9      330.25      315.28     16.12 o 
  -6  -2   9      367.53      373.78     14.97 o 
  -5  -2   9     1308.47     1314.72     22.19 o 
  -4  -2   9     1012.68      977.01     17.67 o 
  -3  -2   9      768.44      704.65     15.26 o 
  -2  -2   9     1535.32     1559.18     17.84 o 
  -1  -2   9      905.61     1020.22     11.96 o 
   0  -2   9     1622.54     1597.27     20.16 o 
   1  -2   9     1266.50     1268.79     17.07 o 
   2  -2   9      540.65      557.69     12.47 o 
   3  -2   9     3303.14     3272.66     41.01 o 
   4  -2   9       94.81      106.37      8.39 o 
   5  -2   9      255.94      261.42     11.87 o 
   6  -2   9        0.23       -2.40      9.32 o 
  -7  -1   9      378.69      389.21     19.84 o 
  -6  -1   9        3.21       10.30      8.57 o 
  -5  -1   9      772.61      804.14     18.62 o 
  -4  -1   9      233.50      215.94      9.82 o 
  -3  -1   9     1050.06     1002.63     15.88 o 
  -2  -1   9     2172.12     2164.66     21.33 o 
  -1  -1   9     3912.65     3634.65     35.56 o 
   0  -1   9      786.36      792.20     14.39 o 
   1  -1   9      356.72      316.66      7.31 o 
   2  -1   9      690.01      751.13     15.63 o 
   3  -1   9      854.10      868.18     17.72 o 
   4  -1   9      533.94      492.50     12.99 o 
   5  -1   9      100.09      118.56      8.99 o 
   6  -1   9      225.59      222.54     12.40 o 
  -7   0   9       26.24       18.88     11.86 o 
  -6   0   9       89.68       77.63     11.86 o 
  -5   0   9       19.81       15.27      7.32 o 
  -4   0   9     2131.27     2061.13     28.68 o 
  -3   0   9     2123.71     1977.82     24.26 o 
  -2   0   9     2796.07     2918.55     27.33 o 
  -1   0   9     1816.88     1773.67     20.85 o 
   0   0   9      502.98      590.25      9.68 o 
   1   0   9      587.96      726.78      9.38 o 
   2   0   9     1879.08     2016.58     25.62 o 
   3   0   9     1417.94     1343.35     20.13 o 
   4   0   9      208.88      216.55     12.34 o 
   5   0   9       72.23       68.68      8.65 o 
   6   0   9      984.47      975.71     26.14 o 
   7   0   9      134.41      168.43     20.43 o 
  -7   1   9        1.30        4.36     12.36 o 
  -6   1   9      483.22      509.95     19.45 o 
  -5   1   9      785.90      853.13     30.82 o 
  -4   1   9       41.32       53.21      8.93 o 
  -3   1   9     1939.00     1928.28     23.74 o 
  -2   1   9     2340.97     2469.56     24.08 o 
  -1   1   9     1987.54     1868.16     24.04 o 
   0   1   9        3.91       12.14      3.04 o 
   1   1   9      447.10      478.87      8.85 o 
   2   1   9        5.52       16.75      2.95 o 
   3   1   9     3659.68     3693.26     43.51 o 
   4   1   9      741.86      701.38     13.75 o 
   5   1   9      194.11      215.53     11.20 o 
   6   1   9       30.78       28.77     10.78 o 
   7   1   9        0.74        5.30     15.73 o 
  -7   2   9      943.49      823.48     46.95 o 
  -6   2   9       73.10       42.53     11.26 o 
  -5   2   9       56.95       71.58      8.35 o 
  -4   2   9      103.16      112.09      8.27 o 
  -3   2   9       68.94       77.45      5.66 o 
  -2   2   9     2326.86     2447.96     29.02 o 
  -1   2   9     8639.48     8579.34     79.83 o 
   0   2   9      906.86      944.33     14.90 o 
   1   2   9     4326.49     4329.50     38.67 o 
   2   2   9     2576.23     2729.33     27.75 o 
   3   2   9        3.24        8.39      3.85 o 
   4   2   9     2028.28     1960.97     26.18 o 
   5   2   9      451.30      489.98     14.35 o 
   6   2   9       11.41       25.21      8.27 o 
   7   2   9      373.55      405.58     25.88 o 
  -6   3   9       56.97       76.50      9.40 o 
  -5   3   9      398.20      440.31     13.49 o 
  -4   3   9       71.64       73.41      7.73 o 
  -3   3   9     3055.21     2904.64     40.97 o 
  -2   3   9       48.55       62.87      4.81 o 
  -1   3   9        4.67       24.53      2.70 o 
   0   3   9     3205.09     3001.50     28.27 o 
   1   3   9      146.60      180.46      5.09 o 
   2   3   9      723.42      729.98     15.19 o 
   3   3   9     3825.17     3772.14     68.56 o 
   4   3   9      178.84      150.53     10.94 o 
   5   3   9      355.21      343.02     12.50 o 
   6   3   9      613.11      581.39     16.60 o 
   7   3   9       36.38       30.02      9.97 o 
  -6   4   9     1097.21      951.04     20.36 o 
  -5   4   9       10.07       24.85      8.14 o 
  -4   4   9     1824.01     1936.27     27.93 o 
  -3   4   9     1259.88     1204.97     19.44 o 
  -2   4   9      938.28      966.28     15.27 o 
  -1   4   9      154.51      139.62      5.45 o 
   0   4   9     1876.24     1898.88     21.22 o 
   1   4   9        5.38       25.91      3.13 o 
   2   4   9      567.82      541.37      9.27 o 
   3   4   9       75.11       81.34      8.01 o 
   4   4   9     3138.19     3065.52     38.05 o 
   5   4   9      491.06      477.15     14.22 o 
   6   4   9      186.17      185.25     17.55 o 
   7   4   9        0.04       -9.49      9.49 o 
  -6   5   9      806.39      695.84     24.92 o 
  -5   5   9        0.72       -1.70      7.65 o 
  -4   5   9        9.11       16.58      6.93 o 
  -3   5   9      506.02      515.12     12.89 o 
  -2   5   9       11.73        2.87      4.26 o 
  -1   5   9     1098.72      994.61     14.35 o 
   0   5   9     5766.32     5653.40     74.09 o 
   1   5   9     1773.31     1762.67     20.83 o 
   2   5   9     2881.54     3017.94     36.02 o 
   3   5   9       24.41       22.84      4.31 o 
   4   5   9      690.25      650.70     13.70 o 
   5   5   9      247.44      263.68     12.69 o 
   6   5   9       76.59       78.43      9.18 o 
   7   5   9      397.93      377.15     15.84 o 
  -5   6   9      108.30      103.34     11.14 o 
  -4   6   9      581.69      574.16     16.82 o 
  -3   6   9      570.43      568.72     19.60 o 
  -2   6   9     1105.53     1103.82     21.03 o 
  -1   6   9      742.08      631.92     13.26 o 
   0   6   9      906.92      785.88     13.45 o 
   1   6   9      718.45      603.47     10.28 o 
   2   6   9      192.94      184.68      7.44 o 
   3   6   9       83.04       83.47      5.89 o 
   4   6   9     1885.30     1851.34     26.06 o 
   5   6   9        2.47        4.00      6.54 o 
   6   6   9       12.28       17.74      8.19 o 
   7   6   9      212.89      197.09     12.97 o 
  -5   7   9      385.33      364.23     16.64 o 
  -4   7   9      401.87      418.25     15.48 o 
  -3   7   9      502.80      487.00     15.19 o 
  -2   7   9     3425.70     3460.25     66.08 o 
  -1   7   9      546.31      488.43     11.81 o 
   0   7   9      204.08      168.31     13.90 o 
   1   7   9      276.50      309.18      9.38 o 
   2   7   9        7.59       21.13      4.66 o 
   3   7   9     1319.42     1338.05     19.80 o 
   4   7   9     2271.58     2255.51     37.00 o 
   5   7   9      306.57      314.31     11.53 o 
   6   7   9       41.08       14.56      8.86 o 
   7   7   9        0.70       -3.98      9.68 o 
  -4   8   9      147.65      169.16     23.81 o 
  -3   8   9       10.04        3.47      8.57 o 
  -2   8   9      334.32      364.13     26.80 o 
  -1   8   9      264.88      270.92     11.25 o 
   0   8   9     3335.24     3251.74     44.90 o 
   1   8   9     1114.34     1081.30     17.59 o 
   2   8   9     3316.63     3276.95     45.06 o 
   3   8   9       55.19       74.77      6.29 o 
   4   8   9       24.23       21.62      6.07 o 
   5   8   9      330.16      349.29     12.31 o 
   6   8   9      170.61      196.16     15.54 o 
   7   8   9        2.14        4.63      9.86 o 
  -4   9   9      430.54      477.61     18.62 o 
  -3   9   9       99.72       66.90     10.21 o 
  -2   9   9     1612.18     1634.86     34.06 o 
  -1   9   9      202.27      203.85     11.25 o 
   0   9   9      294.69      291.87     10.64 o 
   1   9   9     2392.06     2314.99     39.68 o 
   2   9   9       35.08       65.50     11.82 o 
   3   9   9      649.18      657.37     16.09 o 
   4   9   9      977.40      975.49     18.51 o 
   5   9   9       90.73       85.73      8.47 o 
   6   9   9        0.27        4.95      8.09 o 
   7   9   9       88.15       82.17     13.41 o 
  -3  10   9     1230.55     1272.23     37.92 o 
  -2  10   9      454.76      477.75     19.44 o 
  -1  10   9      907.28      909.83     19.73 o 
   0  10   9       47.53       67.33      7.29 o 
   1  10   9     1341.93     1319.26     21.03 o 
   2  10   9      213.01      252.60     11.92 o 
   3  10   9      100.67       89.03      8.84 o 
   4  10   9       68.29       66.46      8.75 o 
   5  10   9      870.93      921.93     20.19 o 
   6  10   9       50.45       53.52     13.19 o 
   7  10   9       40.52       49.52     12.69 o 
  -2  11   9       14.76       -4.10     11.57 o 
  -1  11   9      178.16      158.53     10.18 o 
   0  11   9      520.13      548.11     18.39 o 
   1  11   9      886.51      915.89     17.97 o 
   2  11   9      209.93      239.81     12.53 o 
   3  11   9      553.81      562.29     19.88 o 
   4  11   9       64.46       65.55     10.44 o 
   5  11   9      190.70      229.73     31.90 o 
   6  11   9      300.47      316.19     28.84 o 
  -1  12   9      726.59      734.36     19.52 o 
   0  12   9      179.04      206.12     11.50 o 
   1  12   9      506.91      503.60     21.55 o 
   2  12   9       11.00       14.00      8.75 o 
   3  12   9      110.49      109.53     10.32 o 
   4  12   9      102.02      106.04     12.04 o 
   5  12   9      167.61      157.68     16.77 o 
   6  12   9       16.45       40.80     15.59 o 
   0  13   9      160.69      192.72     12.89 o 
   1  13   9       33.40       40.99     10.26 o 
   2  13   9      286.33      268.92     17.55 o 
   3  13   9       95.03       63.63     11.78 o 
   4  13   9       93.08       75.92     13.92 o 
   5  13   9      453.28      412.00     19.44 o 
   2  14   9      315.34      321.73     18.90 o 
   3  14   9      318.62      319.36     22.94 o 
  -4  -9  10        0.88        6.05     12.89 o 
  -3  -9  10       23.14       32.27     10.53 o 
  -2  -9  10       93.47      104.14     10.43 o 
  -1  -9  10      328.82      281.42     14.21 o 
   0  -9  10      110.74      105.11     12.72 o 
   1  -9  10      132.80      164.27     16.41 o 
  -5  -8  10      180.31      175.25     16.65 o 
  -4  -8  10       17.60       19.78     12.18 o 
  -3  -8  10       33.39       55.36      9.99 o 
  -2  -8  10      106.62       82.74      9.28 o 
  -1  -8  10     1256.11     1379.95     24.33 o 
   0  -8  10       48.39       55.05     10.93 o 
   1  -8  10        9.95       11.51     12.61 o 
   2  -8  10      687.79      700.15     39.32 o 
  -6  -7  10       57.15       80.66     30.10 o 
  -5  -7  10      737.15      766.28     29.76 o 
  -4  -7  10      266.00      242.18     17.08 o 
  -3  -7  10      366.29      379.00     14.78 o 
  -2  -7  10      531.25      584.54     15.35 o 
  -1  -7  10      361.68      395.01     13.14 o 
   0  -7  10     1352.92     1363.02     26.08 o 
   1  -7  10       28.29       26.17     11.34 o 
   2  -7  10       32.66       26.90     12.27 o 
   3  -7  10      181.12      209.49     14.61 o 
  -6  -6  10       57.59       69.62     12.45 o 
  -5  -6  10      699.90      714.48     28.05 o 
  -4  -6  10     1405.54     1321.24     37.02 o 
  -3  -6  10      605.66      545.53     25.37 o 
  -2  -6  10       13.17        3.82      6.71 o 
  -1  -6  10      196.86      212.33     10.53 o 
   0  -6  10      206.66      230.82     17.38 o 
   1  -6  10        0.76       -6.13      9.44 o 
   2  -6  10     1267.80     1301.43     25.58 o 
   3  -6  10      502.47      518.80     18.19 o 
   4  -6  10      774.53      795.94     26.14 o 
  -6  -5  10        2.99       -4.95      8.47 o 
  -5  -5  10      224.91      198.39     11.56 o 
  -4  -5  10        4.06        0.82      8.98 o 
  -3  -5  10       64.76       63.40      8.19 o 
  -2  -5  10       33.70       44.02      6.63 o 
  -1  -5  10      942.42      938.81     17.26 o 
   0  -5  10     1645.76     1623.61     27.40 o 
   1  -5  10      741.62      788.66     18.26 o 
   2  -5  10      500.16      520.25     15.94 o 
   3  -5  10      663.40      674.86     19.09 o 
   4  -5  10      637.70      558.29     30.41 o 
  -6  -4  10        0.61       -0.09      8.35 o 
  -5  -4  10      356.95      370.74     13.07 o 
  -4  -4  10      302.85      310.34     12.82 o 
  -3  -4  10     1687.30     1613.48     26.53 o 
  -2  -4  10       42.88       58.39      6.71 o 
  -1  -4  10        2.10       17.46      5.62 o 
   0  -4  10     4154.00     4424.56     62.04 o 
   1  -4  10     1354.57     1402.58     24.64 o 
   2  -4  10     1462.48     1473.18     26.01 o 
   3  -4  10     1918.07     1940.89     28.94 o 
   4  -4  10       30.99        4.76     12.51 o 
   5  -4  10      313.61      276.17     16.53 o 
  -7  -3  10      236.00      223.35     15.99 o 
  -6  -3  10       16.36       -4.63      8.12 o 
  -5  -3  10        1.64        2.22      7.00 o 
  -4  -3  10     3434.47     3446.02     44.60 o 
  -3  -3  10        1.92       -0.63      5.50 o 
  -2  -3  10      392.96      387.29      9.47 o 
  -1  -3  10      167.08      164.20      9.41 o 
   0  -3  10      755.36      686.70     12.19 o 
   1  -3  10       76.90       67.32      5.52 o 
   2  -3  10      318.18      318.11     11.29 o 
   3  -3  10     1520.22     1553.79     24.31 o 
   4  -3  10     2711.69     2669.39     36.78 o 
   5  -3  10       40.42       34.53      9.43 o 
  -7  -2  10        6.49       18.78     12.29 o 
  -6  -2  10      722.18      721.62     21.90 o 
  -5  -2  10      169.50      149.05      9.33 o 
  -4  -2  10     1239.61     1195.97     20.60 o 
  -3  -2  10      223.07      243.43     13.03 o 
  -2  -2  10      105.88      108.32      6.73 o 
  -1  -2  10      888.18      920.55     12.19 o 
   0  -2  10     3662.79     3604.89     35.91 o 
   1  -2  10        5.05       14.22      4.13 o 
   2  -2  10      944.75      954.07     16.89 o 
   3  -2  10     2977.17     2855.25     42.09 o 
   4  -2  10      108.63      106.05      8.89 o 
   5  -2  10     1284.56     1244.55     22.81 o 
   6  -2  10      130.30      114.86     11.38 o 
  -7  -1  10       11.17       13.46     12.06 o 
  -6  -1  10      105.46      101.50     12.29 o 
  -5  -1  10      328.56      323.72     13.51 o 
  -4  -1  10      840.04      901.62     17.21 o 
  -3  -1  10      301.05      308.93     10.28 o 
  -2  -1  10     1630.39     1638.43     19.56 o 
  -1  -1  10     3081.31     3193.99     37.60 o 
   0  -1  10      805.13      739.04     10.09 o 
   1  -1  10     4473.70     4413.55     47.21 o 
   2  -1  10       33.72       19.60      6.16 o 
   3  -1  10       85.55      110.07      8.40 o 
   4  -1  10      579.57      593.93     15.29 o 
   5  -1  10       89.05       75.64      8.89 o 
   6  -1  10       94.78      109.38     10.74 o 
  -7   0  10      191.51      187.17     19.09 o 
  -6   0  10       26.38       35.30     11.31 o 
  -5   0  10       62.61       72.50     10.27 o 
  -4   0  10     2228.62     2272.89     31.42 o 
  -3   0  10     8762.56     8999.99    113.41 o 
  -2   0  10     3036.61     2925.14     30.22 o 
  -1   0  10     1343.19     1418.25     21.79 o 
   0   0  10       29.13       36.82      3.59 o 
   1   0  10      533.67      506.75      7.96 o 
   2   0  10        4.27       13.40      4.37 o 
   3   0  10     1279.06     1321.83     25.54 o 
   4   0  10      235.43      248.03     18.44 o 
   5   0  10     1063.14     1099.09     34.03 o 
   6   0  10       19.67       20.59     10.30 o 
  -6   1  10      568.36      664.18     22.27 o 
  -5   1  10      135.11      150.74     12.02 o 
  -4   1  10       33.72       29.28      6.77 o 
  -3   1  10       21.26       26.12      4.74 o 
  -2   1  10      117.46      138.11      5.62 o 
  -1   1  10      299.04      371.49      8.45 o 
   0   1  10     2208.72     2058.66     23.86 o 
   1   1  10     4948.44     5203.08     46.40 o 
   2   1  10      300.65      231.45      7.62 o 
   3   1  10       10.65       13.79      4.73 o 
   4   1  10      462.00      475.22     12.61 o 
   5   1  10      697.30      668.78     20.09 o 
   6   1  10      714.95      697.31     28.05 o 
   7   1  10        0.46       -4.07     16.58 o 
  -6   2  10       28.49       23.17     11.65 o 
  -5   2  10       48.32       61.98     10.24 o 
  -4   2  10       37.17       43.39      7.21 o 
  -3   2  10      196.65      250.05     10.81 o 
  -2   2  10     1774.67     1634.96     20.79 o 
  -1   2  10        0.53       29.11      3.47 o 
   0   2  10      142.26      116.13      5.81 o 
   1   2  10     6318.04     6236.43     54.70 o 
   2   2  10     1611.21     1524.30     24.95 o 
   3   2  10      198.60      216.44      8.11 o 
   4   2  10      830.01      871.33     15.70 o 
   5   2  10        7.48       11.42      7.71 o 
   6   2  10       62.69       52.27      9.52 o 
   7   2  10      249.52      236.43     26.50 o 
  -6   3  10      253.35      262.90     15.58 o 
  -5   3  10        5.30        1.62      7.42 o 
  -4   3  10       20.23       27.25     11.47 o 
  -3   3  10     4031.64     3920.77     53.39 o 
  -2   3  10       61.20       59.80      4.97 o 
  -1   3  10     2168.51     2112.63     20.04 o 
   0   3  10      496.60      607.38      8.83 o 
   1   3  10      229.83      211.83      7.40 o 
   2   3  10      389.42      408.69      8.31 o 
   3   3  10      330.71      319.61     10.10 o 
   4   3  10      655.69      614.14     18.07 o 
   5   3  10      812.75      849.14     19.98 o 
   6   3  10      113.19      117.56     10.64 o 
   7   3  10      115.77      125.98     11.98 o 
  -6   4  10       34.08       36.22      9.61 o 
  -5   4  10     1280.56     1371.77     23.98 o 
  -4   4  10       10.58        9.68      6.71 o 
  -3   4  10       78.75      108.94      7.35 o 
  -2   4  10      430.08      429.56     14.95 o 
  -1   4  10       19.83       45.37      4.09 o 
   0   4  10      266.41      276.28      6.36 o 
   1   4  10     5691.43     5620.10     49.94 o 
   2   4  10        4.64        7.21      3.73 o 
   3   4  10      334.37      359.35     14.39 o 
   4   4  10      547.36      497.54     12.68 o 
   5   4  10       14.96       16.52      7.43 o 
   6   4  10     1129.83     1145.58     23.25 o 
   7   4  10       69.22       95.80     11.48 o 
  -6   5  10      139.33      137.21     15.01 o 
  -5   5  10        9.23       27.86      8.44 o 
  -4   5  10       74.93       58.31      7.89 o 
  -3   5  10      339.00      374.96     11.90 o 
  -2   5  10        0.68       13.24      6.02 o 
  -1   5  10     1247.09     1127.79     15.96 o 
   0   5  10     1667.89     1613.65     19.75 o 
   1   5  10      827.21      790.48     12.25 o 
   2   5  10    10273.36    10200.12    110.79 o 
   3   5  10       50.69       47.68      6.26 o 
   4   5  10       34.69       34.93      7.35 o 
   5   5  10       98.27      112.07     11.09 o 
   6   5  10        0.86        0.56      8.51 o 
   7   5  10      228.88      222.43     14.24 o 
  -5   6  10       80.82      109.72     11.79 o 
  -4   6  10      141.89      172.45     12.85 o 
  -3   6  10      853.93      848.87     17.11 o 
  -2   6  10     3687.77     3480.02     57.22 o 
  -1   6  10     1587.24     1586.95     22.42 o 
   0   6  10      387.93      371.88     13.03 o 
   1   6  10       46.41       44.96      4.35 o 
   2   6  10       39.25       48.07      7.59 o 
   3   6  10     3234.12     3244.73     39.34 o 
   4   6  10       56.71       53.64      6.76 o 
   5   6  10       73.63       92.36      8.19 o 
   6   6  10      620.36      649.62     17.63 o 
   7   6  10       19.47        8.84     10.38 o 
  -5   7  10      954.35      926.38     23.28 o 
  -4   7  10      106.51      130.11     11.41 o 
  -3   7  10       30.70       22.27      8.43 o 
  -2   7  10     1500.18     1480.08     26.00 o 
  -1   7  10        8.88       32.29      5.86 o 
   0   7  10       81.59       92.34      7.36 o 
   1   7  10     1484.01     1566.13     22.45 o 
   2   7  10      781.29      746.23     13.57 o 
   3   7  10     1568.16     1637.50     23.26 o 
   4   7  10        3.77        3.82      6.82 o 
   5   7  10      377.37      368.32     12.48 o 
   6   7  10      270.33      285.21     23.81 o 
   7   7  10      302.16      318.02     16.03 o 
  -4   8  10      229.96      273.93     18.30 o 
  -3   8  10      227.31      231.24     13.69 o 
  -2   8  10       22.43       22.17      7.96 o 
  -1   8  10      228.16      232.69     11.48 o 
   0   8  10       28.63       39.28      7.47 o 
   1   8  10       75.35       87.96      6.83 o 
   2   8  10     2662.27     2599.16     45.18 o 
   3   8  10     2373.38     2347.73     30.79 o 
   4   8  10      251.51      256.61     11.98 o 
   5   8  10       64.79       53.88      8.52 o 
   6   8  10      108.01      101.13      9.62 o 
   7   8  10       17.95       26.43     10.75 o 
  -4   9  10       23.55       18.40     11.10 o 
  -3   9  10       43.57       73.57     10.81 o 
  -2   9  10     2355.47     2341.81     43.28 o 
  -1   9  10       49.79       71.24      8.45 o 
   0   9  10     1199.01     1193.07     19.85 o 
   1   9  10      170.94      183.25      9.83 o 
   2   9  10       37.98       31.00      7.12 o 
   3   9  10     1072.92     1007.70     20.33 o 
   4   9  10      277.00      270.57     15.81 o 
   5   9  10       28.02       25.29      8.05 o 
   6   9  10      413.56      418.10     14.39 o 
   7   9  10        7.14       11.57     11.14 o 
  -3  10  10      186.44      159.13     15.26 o 
  -2  10  10        2.65       -5.02     10.64 o 
  -1  10  10     1366.11     1323.43     24.86 o 
   0  10  10       10.44       33.39      7.15 o 
   1  10  10      200.96      190.79     10.66 o 
   2  10  10     1916.87     1948.07     31.52 o 
   3  10  10       11.05       16.34      7.96 o 
   4  10  10       78.37       77.78      9.36 o 
   5  10  10       22.95       30.08      9.08 o 
   6  10  10        0.59       -9.49      9.49 o 
  -2  11  10      385.90      401.51     25.54 o 
  -1  11  10      146.46      122.56     11.10 o 
   0  11  10      691.58      689.06     16.18 o 
   1  11  10      206.21      202.67     13.08 o 
   2  11  10       15.67       13.29      8.14 o 
   3  11  10     3369.28     3369.12     48.61 o 
   4  11  10       16.21       19.78      8.88 o 
   5  11  10       77.40       70.05     12.47 o 
   6  11  10        0.92       -9.87     11.26 o 
  -1  12  10     1062.88     1067.47     24.32 o 
   0  12  10       49.93       42.55      8.82 o 
   1  12  10      527.31      533.68     15.32 o 
   2  12  10      371.32      349.55     15.24 o 
   3  12  10      272.08      274.23     14.57 o 
   4  12  10      603.76      580.68     18.59 o 
   5  12  10      117.49       98.36     26.49 o 
   0  13  10      126.77      108.66     10.59 o 
   1  13  10      108.20      136.34     11.95 o 
   2  13  10      207.16      176.41     17.90 o 
   3  13  10       30.52       26.47     10.20 o 
   4  13  10      326.27      257.29     17.97 o 
  -3  -9  11      712.32      689.72     31.25 o 
  -2  -9  11       45.10       33.60      9.90 o 
  -1  -9  11       89.53       67.42     10.45 o 
   0  -9  11      418.69      411.95     25.87 o 
  -4  -8  11       86.65       95.06     14.17 o 
  -3  -8  11        0.88        8.02      9.91 o 
  -2  -8  11       88.53       81.67      9.95 o 
  -1  -8  11     1390.56     1266.88     23.40 o 
   0  -8  11       60.90       80.71     12.16 o 
   1  -8  11     1452.73     1339.12     33.27 o 
  -5  -7  11      100.93      119.60     14.98 o 
  -4  -7  11      275.76      284.50     18.47 o 
  -3  -7  11     1060.35     1053.29     23.18 o 
  -2  -7  11      106.46      108.77      9.76 o 
  -1  -7  11      139.81      148.49     10.06 o 
   0  -7  11        9.74       19.39     11.26 o 
   1  -7  11      218.25      226.80     17.03 o 
   2  -7  11      323.74      327.99     19.22 o 
  -5  -6  11       61.19       36.60     12.57 o 
  -4  -6  11      216.58      194.33     15.17 o 
  -3  -6  11      200.65      226.65     15.96 o 
  -2  -6  11      174.18      210.77     11.51 o 
  -1  -6  11      122.73      118.92      8.91 o 
   0  -6  11      141.24      118.28      9.99 o 
   1  -6  11      949.69     1017.46     27.49 o 
   2  -6  11      467.47      461.73     19.69 o 
   3  -6  11      362.82      351.82     17.25 o 
  -6  -5  11       74.40       73.04     10.31 o 
  -5  -5  11      119.88       99.78     12.15 o 
  -4  -5  11       23.99       25.23     10.59 o 
  -3  -5  11      483.94      438.25     17.97 o 
  -2  -5  11       40.19       52.89      9.14 o 
  -1  -5  11       50.66       73.35      7.78 o 
   0  -5  11      893.03      980.87     20.80 o 
   1  -5  11      312.40      337.22     16.65 o 
   2  -5  11      544.24      552.28     17.15 o 
   3  -5  11      562.48      517.36     21.55 o 
   4  -5  11       18.61       29.66     11.58 o 
  -6  -4  11       99.76       96.26     10.60 o 
  -5  -4  11      321.93      324.57     13.58 o 
  -4  -4  11      270.33      275.09     12.95 o 
  -3  -4  11     2112.60     2087.66     44.26 o 
  -2  -4  11      887.84      902.22     16.94 o 
  -1  -4  11     1136.09     1175.92     20.09 o 
   0  -4  11      577.24      575.72     15.23 o 
   1  -4  11       29.46       30.19      7.55 o 
   2  -4  11      877.81      908.58     18.19 o 
   3  -4  11     1188.39     1148.19     21.53 o 
   4  -4  11      237.17      215.28     14.41 o 
  -6  -3  11       58.46       59.40     10.39 o 
  -5  -3  11      526.83      509.59     16.22 o 
  -4  -3  11       92.41      130.47      9.17 o 
  -3  -3  11        9.64       24.99      6.68 o 
  -2  -3  11     2041.64     2058.76     25.38 o 
  -1  -3  11       57.93       71.41      9.15 o 
   0  -3  11       52.77       84.13      5.91 o 
   1  -3  11     2449.78     2347.88     31.81 o 
   2  -3  11      585.07      599.78     14.53 o 
   3  -3  11      134.83      137.83      9.34 o 
   4  -3  11      442.12      426.70     14.57 o 
   5  -3  11        1.94        4.47      9.53 o 
  -6  -2  11      560.29      562.71     19.15 o 
  -5  -2  11      260.38      256.89     12.21 o 
  -4  -2  11      119.58      103.01     13.20 o 
  -3  -2  11       34.84       39.64      7.30 o 
  -2  -2  11        8.30       12.46      4.50 o 
  -1  -2  11      191.75      157.01      6.52 o 
   0  -2  11     3864.76     3735.95     41.22 o 
   1  -2  11       19.15       24.13      7.35 o 
   2  -2  11     1512.54     1481.38     27.50 o 
   3  -2  11       54.91       72.31      7.85 o 
   4  -2  11      275.27      289.99     12.59 o 
   5  -2  11       74.73       69.42      9.84 o 
  -6  -1  11      120.41      123.22     13.08 o 
  -5  -1  11        0.92       -0.39      7.39 o 
  -4  -1  11       74.72       75.96      7.72 o 
  -3  -1  11      873.92      811.30     15.78 o 
  -2  -1  11     3543.07     3534.51     35.34 o 
  -1  -1  11      871.57      880.61     11.62 o 
   0  -1  11      150.73      197.85      6.32 o 
   1  -1  11       86.91       82.46      5.41 o 
   2  -1  11        9.95        6.63      5.72 o 
   3  -1  11     1554.68     1639.29     24.86 o 
   4  -1  11      359.40      387.42     12.65 o 
   5  -1  11      111.99       91.54      9.74 o 
   6  -1  11      220.45      227.21     15.31 o 
  -6   0  11      188.20      219.78     17.75 o 
  -5   0  11      841.07      782.74     27.19 o 
  -4   0  11      282.03      329.20     12.13 o 
  -3   0  11      820.27      783.23     16.08 o 
  -2   0  11     1611.48     1584.80     17.33 o 
  -1   0  11     1813.65     1816.29     22.01 o 
   0   0  11       20.51       36.01      4.05 o 
   1   0  11      245.23      212.43      7.05 o 
   2   0  11     2591.48     2553.79     37.15 o 
   3   0  11       17.75       18.43      6.90 o 
   4   0  11      364.33      386.98     14.07 o 
   5   0  11     1270.20     1255.18     24.81 o 
   6   0  11       41.39       33.97     11.25 o 
  -6   1  11      177.86      175.42     15.05 o 
  -5   1  11      146.93      142.53     12.57 o 
  -4   1  11      650.58      639.72     31.96 o 
  -3   1  11       50.78       89.95      8.08 o 
  -2   1  11      429.43      403.92     13.88 o 
  -1   1  11      121.55      196.44     11.01 o 
   0   1  11      686.89      768.45     12.23 o 
   1   1  11     1811.49     1733.05     18.28 o 
   2   1  11     1750.47     1793.49     32.25 o 
   3   1  11      276.04      243.40      9.44 o 
   4   1  11      229.10      241.03     12.12 o 
   5   1  11       77.80       63.24     11.57 o 
   6   1  11      203.92      167.76     14.78 o 
  -6   2  11       42.62       30.89     12.29 o 
  -5   2  11       29.48       43.08     11.41 o 
  -4   2  11        1.14        9.66      7.04 o 
  -3   2  11      124.35      105.88      7.86 o 
  -2   2  11     4619.16     4572.59     49.86 o 
  -1   2  11     1643.29     1511.38     21.67 o 
   0   2  11     3089.47     3288.35     36.04 o 
   1   2  11      335.17      367.02      7.21 o 
   2   2  11      728.80      755.80     12.67 o 
   3   2  11     1569.14     1582.70     23.96 o 
   4   2  11      678.16      715.59     16.71 o 
   5   2  11       47.08       65.27      8.92 o 
   6   2  11      393.33      409.05     19.13 o 
   7   2  11        1.81        9.08     14.63 o 
  -6   3  11      436.95      425.99     17.95 o 
  -5   3  11        2.32        6.29      7.63 o 
  -4   3  11      746.80      745.48     18.11 o 
  -3   3  11      991.93     1067.28     20.71 o 
  -2   3  11       85.58      110.83      7.63 o 
  -1   3  11     3627.04     3667.55     32.60 o 
   0   3  11      620.04      661.83      9.76 o 
   1   3  11       26.86       38.81      3.55 o 
   2   3  11     1405.26     1453.74     23.54 o 
   3   3  11     1061.70     1019.95     17.33 o 
   4   3  11      405.79      392.19     15.29 o 
   5   3  11      707.03      727.97     17.74 o 
   6   3  11       21.57       24.83     11.82 o 
   7   3  11      168.99      191.98     16.38 o 
  -6   4  11       10.57       14.27     11.32 o 
  -5   4  11     1803.61     1657.14     27.45 o 
  -4   4  11      187.21      222.93     11.36 o 
  -3   4  11     1793.01     1693.27     29.01 o 
  -2   4  11      575.51      615.91     13.45 o 
  -1   4  11      193.03      186.98      7.81 o 
   0   4  11      461.10      480.44     11.21 o 
   1   4  11     2638.35     2580.58     26.95 o 
   2   4  11      100.17      112.84      6.58 o 
   3   4  11     2853.90     2817.54     35.74 o 
   4   4  11      145.99      149.90      8.36 o 
   5   4  11       22.18       17.69      7.82 o 
   6   4  11      323.70      304.40     14.59 o 
   7   4  11       89.89       62.34     11.44 o 
  -5   5  11       20.05       30.77      9.00 o 
  -4   5  11       55.38       61.04     12.61 o 
  -3   5  11       90.16      105.31      8.01 o 
  -2   5  11      152.58      125.55      7.85 o 
  -1   5  11     2840.47     2804.32     37.15 o 
   0   5  11      243.83      260.52      8.92 o 
   1   5  11      246.93      273.41     10.50 o 
   2   5  11     2008.94     1970.71     25.98 o 
   3   5  11      227.46      242.60     10.93 o 
   4   5  11      651.00      654.25     14.70 o 
   5   5  11      754.23      757.31     16.18 o 
   6   5  11       44.87       37.44      9.79 o 
   7   5  11      162.79      130.92     12.84 o 
  -5   6  11      303.23      345.62     14.89 o 
  -4   6  11     1068.70      956.31     19.77 o 
  -3   6  11       76.31       96.21      8.48 o 
  -2   6  11     2616.70     2676.78     35.71 o 
  -1   6  11     1561.54     1575.50     22.75 o 
   0   6  11      583.52      604.06     14.48 o 
   1   6  11      167.80      179.58      9.29 o 
   2   6  11       36.28       45.40      5.39 o 
   3   6  11      137.55      156.34     11.00 o 
   4   6  11      194.89      212.34     10.50 o 
   5   6  11        9.94        4.36      7.17 o 
   6   6  11      558.92      587.67     19.51 o 
   7   6  11        4.74       20.63     10.89 o 
  -5   7  11      187.36      210.47     28.29 o 
  -4   7  11      772.30      625.50     18.93 o 
  -3   7  11      485.76      541.55     19.92 o 
  -2   7  11      445.42      479.12     15.03 o 
  -1   7  11      460.77      477.12     15.64 o 
   0   7  11      850.21      829.84     17.32 o 
   1   7  11       47.80       33.54      5.89 o 
   2   7  11     1464.74     1446.64     26.76 o 
   3   7  11     3462.67     3470.59     55.95 o 
   4   7  11      977.61     1066.98     20.98 o 
   5   7  11      113.04      117.90      9.10 o 
   6   7  11       18.23       19.63      9.75 o 
   7   7  11       66.83       74.46     11.95 o 
  -4   8  11      106.82      115.19     12.16 o 
  -3   8  11       26.18       21.67      9.32 o 
  -2   8  11        2.16        7.04      9.48 o 
  -1   8  11     1144.31     1124.71     21.58 o 
   0   8  11     2055.99     1943.59     30.61 o 
   1   8  11      730.45      700.85     14.77 o 
   2   8  11      462.39      441.25     16.68 o 
   3   8  11        0.74        2.82      6.73 o 
   4   8  11       37.60       40.21      8.04 o 
   5   8  11      542.36      569.16     15.62 o 
   6   8  11       35.69       35.32     10.43 o 
   7   8  11       21.04        9.57     11.23 o 
  -3   9  11      767.30      738.09     29.36 o 
  -2   9  11      953.70      906.12     24.77 o 
  -1   9  11       86.96       84.87      8.80 o 
   0   9  11     2240.22     2265.40     31.05 o 
   1   9  11      250.09      226.82     10.26 o 
   2   9  11      289.06      286.70     12.78 o 
   3   9  11       50.89       50.49      7.96 o 
   4   9  11        3.04        6.99      9.53 o 
   5   9  11        8.84       13.02      8.34 o 
   6   9  11      207.53      211.84     16.74 o 
   7   9  11       22.17       30.10     25.28 o 
  -3  10  11       66.27      121.44     20.75 o 
  -2  10  11      799.28      784.23     24.33 o 
  -1  10  11       19.10       36.96     10.64 o 
   0  10  11      457.13      472.09     17.59 o 
   1  10  11       14.86       28.14      7.12 o 
   2  10  11      632.22      620.81     16.85 o 
   3  10  11      206.95      234.43     13.05 o 
   4  10  11     1345.93     1433.24     30.91 o 
   5  10  11      344.53      287.73     32.92 o 
   6  10  11       19.92        2.28      9.36 o 
  -2  11  11        2.36        7.80     12.27 o 
  -1  11  11      197.57      207.31     13.59 o 
   0  11  11     1013.17     1048.68     19.92 o 
   1  11  11       23.76       10.73      7.57 o 
   2  11  11       10.74        2.87      8.34 o 
   3  11  11      599.56      601.87     17.74 o 
   4  11  11      303.05      285.24     17.03 o 
   5  11  11      248.70      285.96     17.90 o 
   6  11  11      226.74      205.90     16.28 o 
  -1  12  11      867.00      856.31     22.24 o 
   0  12  11      501.36      513.75     23.68 o 
   1  12  11      630.19      650.42     23.99 o 
   2  12  11      205.19      220.70     13.78 o 
   3  12  11      163.04      131.08     11.82 o 
   4  12  11       41.59       40.34     10.58 o 
   5  12  11       15.32       26.86     14.88 o 
   0  13  11      113.87      107.15     22.87 o 
   1  13  11       42.32       53.57     11.19 o 
   2  13  11      227.27      215.24     14.10 o 
   3  13  11        2.16       -1.10      9.97 o 
   4  13  11      298.15      324.85     21.33 o 
  -3  -8  12       10.65       18.50     14.01 o 
  -2  -8  12     1206.22     1189.04     34.03 o 
  -1  -8  12       42.51       37.14     11.41 o 
   0  -8  12      139.86      134.14     13.61 o 
  -4  -7  12        2.27        2.63     11.70 o 
  -3  -7  12      918.11      958.76     27.41 o 
  -2  -7  12      207.82      218.54     13.91 o 
  -1  -7  12      562.50      561.99     15.86 o 
   0  -7  12      263.44      240.08     16.78 o 
   1  -7  12      182.21      149.93     15.05 o 
   2  -7  12        1.22       -3.35     13.43 o 
  -5  -6  12      696.16      654.05     28.94 o 
  -4  -6  12      197.15      175.48     19.23 o 
  -3  -6  12      300.15      245.35     16.07 o 
  -2  -6  12      133.32      150.05     10.01 o 
  -1  -6  12      102.49      102.96      9.36 o 
   0  -6  12        8.16        7.22     10.43 o 
   1  -6  12      508.26      490.62     39.59 o 
   2  -6  12      548.01      498.77     33.97 o 
   3  -6  12      183.64      215.13     17.14 o 
  -5  -5  12        5.85        0.17     10.54 o 
  -4  -5  12        1.12       -5.59     10.38 o 
  -3  -5  12      307.37      350.58     28.43 o 
  -2  -5  12     1645.75     1574.07     25.57 o 
  -1  -5  12      704.56      736.82     16.52 o 
   0  -5  12      553.83      527.14     18.94 o 
   1  -5  12       79.80       79.04     15.79 o 
   2  -5  12      687.33      710.06     22.92 o 
   3  -5  12      604.03      665.31     25.54 o 
  -6  -4  12       86.87       86.24     10.80 o 
  -5  -4  12        9.64        8.52      8.47 o 
  -4  -4  12      175.66      179.34     14.12 o 
  -3  -4  12      736.79      735.28     21.92 o 
  -2  -4  12     1334.19     1298.60     21.87 o 
  -1  -4  12     2804.29     2637.14     39.38 o 
   0  -4  12      437.57      435.62     18.82 o 
   1  -4  12      398.33      398.17     17.35 o 
   2  -4  12      114.29      116.28     10.52 o 
   3  -4  12       35.58       30.85      9.02 o 
   4  -4  12      138.89      148.35     12.91 o 
  -6  -3  12        2.60       -1.15      8.91 o 
  -5  -3  12      945.22      971.05     20.42 o 
  -4  -3  12       97.01      109.11      8.88 o 
  -3  -3  12      415.68      447.35     14.18 o 
  -2  -3  12      114.64      124.24      9.41 o 
  -1  -3  12        7.96        9.73      6.48 o 
   0  -3  12      234.80      245.03     10.23 o 
   1  -3  12      276.58      274.10     15.13 o 
   2  -3  12      161.26      151.51      9.64 o 
   3  -3  12      870.29      912.67     22.86 o 
   4  -3  12       27.20       17.08      8.98 o 
   5  -3  12      470.42      429.32     16.27 o 
  -6  -2  12      205.12      218.12     42.33 o 
  -5  -2  12        5.26        4.85      8.08 o 
  -4  -2  12       32.96       44.57      7.94 o 
  -3  -2  12      301.42      307.69     12.48 o 
  -2  -2  12      126.06      111.98      6.53 o 
  -1  -2  12     1696.90     1586.03     23.35 o 
   0  -2  12      367.73      373.04     10.08 o 
   1  -2  12     1210.18     1326.66     35.75 o 
   2  -2  12     3045.82     3115.16     40.35 o 
   3  -2  12       18.04       21.18      8.12 o 
   4  -2  12     1762.58     1695.94     27.34 o 
   5  -2  12     1842.49     1769.38     28.94 o 
  -6  -1  12      294.55      268.49     21.98 o 
  -5  -1  12      134.18      157.23     11.63 o 
  -4  -1  12       38.44       41.77      7.58 o 
  -3  -1  12      622.96      528.48     13.56 o 
  -2  -1  12     3681.35     3681.03     43.79 o 
  -1  -1  12      751.98      767.15     12.78 o 
   0  -1  12     2771.80     2826.35     29.38 o 
   1  -1  12       29.58       28.83      6.12 o 
   2  -1  12     1156.07     1137.98     19.48 o 
   3  -1  12        1.88        4.78      6.71 o 
   4  -1  12       42.08       34.06      8.56 o 
   5  -1  12       15.80        4.40      9.10 o 
  -6   0  12      528.30      510.56     21.73 o 
  -5   0  12      145.51      166.72     13.68 o 
  -4   0  12     4472.03     4480.61     62.08 o 
  -3   0  12      178.20      189.01     10.16 o 
  -2   0  12     1144.54     1140.11     15.22 o 
  -1   0  12      616.76      709.18     11.31 o 
   0   0  12      248.16      256.07      7.80 o 
   1   0  12     1306.88     1305.60     16.49 o 
   2   0  12     2182.99     2190.82     39.38 o 
   3   0  12      441.95      452.34     14.32 o 
   4   0  12      185.24      197.09     12.43 o 
   5   0  12      383.56      323.47     17.66 o 
   6   0  12        6.72        3.73     11.04 o 
  -6   1  12        5.55        3.11     12.32 o 
  -5   1  12       27.14       29.55     10.59 o 
  -4   1  12       32.59       40.06      9.67 o 
  -3   1  12      580.31      563.99     12.39 o 
  -2   1  12      108.17      136.72      6.63 o 
  -1   1  12     1497.07     1467.86     23.37 o 
   0   1  12     1786.02     1868.87     22.96 o 
   1   1  12     2603.68     2748.97     26.89 o 
   2   1  12        8.64        6.49      4.62 o 
   3   1  12      508.94      509.83     14.42 o 
   4   1  12      178.52      230.51     14.93 o 
   5   1  12     1006.92      937.61     25.41 o 
   6   1  12      142.60      149.81     15.51 o 
  -6   2  12      114.71       91.04     13.92 o 
  -5   2  12      107.63       91.26     12.54 o 
  -4   2  12       11.68        8.10     12.85 o 
  -3   2  12      768.68      800.94     30.76 o 
  -2   2  12     1369.83     1415.30     27.56 o 
  -1   2  12     3104.92     3351.34     37.63 o 
   0   2  12     5140.27     5106.03     58.57 o 
   1   2  12     3625.88     3829.43     35.59 o 
   2   2  12      106.58      104.85      6.03 o 
   3   2  12      527.85      487.24     12.79 o 
   4   2  12      172.27      179.87     15.29 o 
   5   2  12      108.33      115.19     15.13 o 
   6   2  12      282.78      321.60     18.60 o 
  -6   3  12       46.83       38.99     11.93 o 
  -5   3  12        2.46       11.21      9.92 o 
  -4   3  12     1491.26     1611.58     30.20 o 
  -3   3  12     1136.10     1132.91     22.04 o 
  -2   3  12      399.43      387.16     15.81 o 
  -1   3  12      433.31      412.00      8.47 o 
   0   3  12       60.40       80.84      6.33 o 
   1   3  12      377.79      343.93      7.49 o 
   2   3  12     2835.41     2660.86     39.27 o 
   3   3  12      701.14      697.80     14.73 o 
   4   3  12      124.11      131.93     17.03 o 
   5   3  12       55.39       74.73      9.54 o 
   6   3  12      191.94      181.04     15.48 o 
  -5   4  12      282.93      313.33     13.98 o 
  -4   4  12       18.10       15.69      7.65 o 
  -3   4  12      814.27      891.50     24.38 o 
  -2   4  12       22.70       26.21      6.23 o 
  -1   4  12       18.76       42.01      5.28 o 
   0   4  12     1490.07     1450.59     17.53 o 
   1   4  12      117.48      126.99      6.64 o 
   2   4  12      340.81      348.97     11.57 o 
   3   4  12      964.72      939.87     17.86 o 
   4   4  12       31.42       16.22      6.78 o 
   5   4  12      798.35      839.22     19.44 o 
   6   4  12      669.12      661.47     20.51 o 
   7   4  12        5.57       14.77     11.48 o 
  -5   5  12       37.42       59.24     10.08 o 
  -4   5  12      234.63      273.48     12.85 o 
  -3   5  12       79.83       91.34      8.26 o 
  -2   5  12      376.69      363.66     11.72 o 
  -1   5  12      914.25      981.49     15.56 o 
   0   5  12      315.01      322.01     11.98 o 
   1   5  12     4450.78     4503.63     51.56 o 
   2   5  12      237.59      252.02      9.31 o 
   3   5  12       16.23       23.75      6.82 o 
   4   5  12       29.81       30.99      6.99 o 
   5   5  12        2.22       -2.85      7.26 o 
   6   5  12       19.58       19.99     10.16 o 
   7   5  12      246.98      265.12     16.39 o 
  -5   6  12      186.03      193.64     12.67 o 
  -4   6  12       38.76       48.18     11.31 o 
  -3   6  12     3625.39     3607.53     53.25 o 
  -2   6  12       36.42       23.25      6.88 o 
  -1   6  12        3.60       21.38      6.71 o 
   0   6  12        2.16        5.55      6.26 o 
   1   6  12       49.36       53.67      6.17 o 
   2   6  12     2313.19     2306.04     27.54 o 
   3   6  12     1640.71     1632.23     26.82 o 
   4   6  12       22.76       25.67      7.22 o 
   5   6  12      247.99      281.88     12.28 o 
   6   6  12       99.25       73.99     10.71 o 
   7   6  12        8.76        5.71     11.01 o 
  -4   7  12       49.14       93.08     12.62 o 
  -3   7  12      653.37      718.85     22.62 o 
  -2   7  12       67.99       97.28     11.12 o 
  -1   7  12        7.86       13.18      7.19 o 
   0   7  12       10.26       12.99      6.58 o 
   1   7  12      872.63      878.79     16.40 o 
   2   7  12      214.45      210.09      9.88 o 
   3   7  12       94.07       85.74      8.47 o 
   4   7  12     1339.66     1334.41     24.61 o 
   5   7  12      225.81      243.06     12.55 o 
   6   7  12      399.87      406.16     16.52 o 
   7   7  12        0.38       22.46     12.28 o 
  -4   8  12       84.11      121.29     14.82 o 
  -3   8  12       13.07       16.45     11.12 o 
  -2   8  12      353.47      350.97     21.28 o 
  -1   8  12      218.94      227.52     12.57 o 
   0   8  12      439.50      440.27     14.77 o 
   1   8  12     1548.74     1569.52     23.73 o 
   2   8  12     1235.95     1264.26     23.36 o 
   3   8  12      438.27      440.41     17.03 o 
   4   8  12      124.62      104.85      9.69 o 
   5   8  12      355.91      329.53     13.46 o 
   6   8  12       70.80       72.20      9.90 o 
  -3   9  12     1245.25     1271.46     39.16 o 
  -2   9  12      106.16      117.94     28.89 o 
  -1   9  12      189.05      190.19     16.17 o 
   0   9  12       98.79      111.55      8.48 o 
   1   9  12        3.16       -0.02      6.27 o 
   2   9  12     1680.86     1649.81     28.03 o 
   3   9  12      507.21      504.29     15.48 o 
   4   9  12      465.69      454.47     28.80 o 
   5   9  12     1177.73     1183.56     22.86 o 
   6   9  12        5.08       -8.99      8.99 o 
  -3  10  12        1.43      -19.26     20.47 o 
  -2  10  12     2168.50     2181.09     43.06 o 
  -1  10  12       19.87       20.65     10.87 o 
   0  10  12        2.72       -4.09      7.15 o 
   1  10  12      242.98      253.73     13.27 o 
   2  10  12      178.59      197.05     12.29 o 
   3  10  12        9.15       12.99      8.23 o 
   4  10  12      335.08      346.58     17.75 o 
   5  10  12       59.12       30.94     11.86 o 
   6  10  12      204.59      259.59     14.37 o 
  -2  11  12       10.96        9.69     12.47 o 
  -1  11  12       38.30       60.86     10.90 o 
   0  11  12      604.30      619.07     17.43 o 
   1  11  12       39.30       42.48      8.31 o 
   2  11  12     1406.23     1386.93     26.48 o 
   3  11  12       88.10       92.16     10.49 o 
   4  11  12       39.84       46.40     11.96 o 
   5  11  12      103.04       88.07     13.76 o 
  -1  12  12      333.21      275.12     16.64 o 
   0  12  12      152.97      140.58     11.59 o 
   1  12  12      164.74      155.08     10.90 o 
   2  12  12       55.76       60.97     10.77 o 
   3  12  12      101.21      120.37     14.25 o 
   4  12  12      560.23      489.43     24.69 o 
   5  12  12        3.41        6.93     12.57 o 
   1  13  12      208.88      212.57     14.27 o 
   2  13  12      271.22      290.16     16.05 o 
   3  13  12        1.08        6.61     11.64 o 
  -3  -7  13      294.85      292.46     18.94 o 
  -2  -7  13        0.08        6.74      8.95 o 
  -1  -7  13      843.04      860.66     22.50 o 
   0  -7  13       26.59       43.68     13.87 o 
   1  -7  13      799.16      738.95     25.70 o 
  -4  -6  13       57.78       41.08     13.66 o 
  -3  -6  13      474.65      466.64     25.10 o 
  -2  -6  13        3.83        7.79      8.47 o 
  -1  -6  13        0.54       -0.48     10.76 o 
   0  -6  13      859.06      814.89     24.89 o 
   1  -6  13      393.81      304.75     18.94 o 
   2  -6  13       47.21       61.81     14.32 o 
  -5  -5  13        3.80       11.31     11.37 o 
  -4  -5  13       55.32       54.99     12.96 o 
  -3  -5  13        3.39        1.86     10.59 o 
  -2  -5  13      875.85      789.82     19.67 o 
  -1  -5  13      810.89      879.09     23.02 o 
   0  -5  13       45.34       68.94     11.78 o 
   1  -5  13      346.85      329.43     19.19 o 
   2  -5  13       57.17       62.60     13.21 o 
   3  -5  13      113.40      131.47     13.35 o 
  -5  -4  13      187.58      174.46     14.30 o 
  -4  -4  13      491.79      470.21     23.79 o 
  -3  -4  13      146.58      142.80     12.96 o 
  -2  -4  13     1141.84     1094.37     21.79 o 
  -1  -4  13      291.17      338.38     12.98 o 
   0  -4  13      149.30      211.81     14.46 o 
   1  -4  13       91.65      108.31     12.47 o 
   2  -4  13      497.24      474.09     17.30 o 
   3  -4  13      201.57      189.08     13.24 o 
   4  -4  13      255.57      215.19     19.72 o 
  -5  -3  13       91.85      111.99     10.83 o 
  -4  -3  13      116.31      132.17      9.67 o 
  -3  -3  13     1031.18      979.53     25.66 o 
  -2  -3  13        9.15       -1.04      6.69 o 
  -1  -3  13      177.33      148.01      9.03 o 
   0  -3  13      544.26      579.48     14.27 o 
   1  -3  13      401.80      382.11     14.25 o 
   2  -3  13        3.25        7.36      7.74 o 
   3  -3  13      616.54      574.41     16.10 o 
   4  -3  13      269.68      229.99     13.64 o 
  -6  -2  13        6.81        0.26     20.47 o 
  -5  -2  13      224.83      200.03     17.11 o 
  -4  -2  13      534.78      516.58     18.07 o 
  -3  -2  13       13.91       24.77      7.40 o 
  -2  -2  13       22.55       27.27      7.59 o 
  -1  -2  13     2685.07     2568.36     42.84 o 
   0  -2  13      338.96      374.56     15.42 o 
   1  -2  13     1332.39     1366.99     25.25 o 
   2  -2  13      108.85       87.24      8.71 o 
   3  -2  13        0.51        0.12      7.51 o 
   4  -2  13      253.24      271.30     13.87 o 
   5  -2  13      420.46      408.65     17.39 o 
  -6  -1  13       66.79       52.76     13.54 o 
  -5  -1  13      275.87      311.47     15.35 o 
  -4  -1  13      268.45      300.82     17.55 o 
  -3  -1  13     1586.40     1477.35     74.95 o 
  -2  -1  13      793.24      822.62     14.37 o 
  -1  -1  13      115.39      114.45      7.73 o 
   0  -1  13     1025.65     1102.55     15.63 o 
   1  -1  13      655.45      648.01     14.51 o 
   2  -1  13     1189.52     1186.32     20.75 o 
   3  -1  13      177.63      187.17     10.87 o 
   4  -1  13      317.85      289.05     13.38 o 
   5  -1  13        0.51      -10.35     10.35 o 
  -6   0  13      421.88      478.46     34.31 o 
  -5   0  13        2.12       14.25     13.57 o 
  -4   0  13      579.91      585.48     20.53 o 
  -3   0  13      503.63      470.68     16.01 o 
  -2   0  13      351.93      337.85     11.24 o 
  -1   0  13      227.32      201.89      7.76 o 
   0   0  13      122.18      140.15      6.69 o 
   1   0  13      513.63      555.50     13.43 o 
   2   0  13        0.39       -2.27      7.06 o 
   3   0  13       80.34       79.68      9.26 o 
   4   0  13     1571.97     1523.46     32.87 o 
   5   0  13       82.88       82.47     13.39 o 
  -6   1  13      218.67      216.60     21.94 o 
  -5   1  13      129.82      106.05     13.44 o 
  -4   1  13        7.72       15.94      9.67 o 
  -3   1  13       28.33       57.13      8.14 o 
  -2   1  13     2609.55     2500.67     30.41 o 
  -1   1  13     1691.38     1664.11     26.19 o 
   0   1  13     1886.46     1944.17     24.03 o 
   1   1  13     1567.67     1503.46     17.19 o 
   2   1  13      616.25      637.18     19.90 o 
   3   1  13       58.86       60.25      8.85 o 
   4   1  13       94.55      108.47     12.47 o 
   5   1  13      443.51      449.51     40.93 o 
   6   1  13       36.09       31.26     14.48 o 
  -5   2  13       72.17       95.40     13.11 o 
  -4   2  13      392.96      440.80     18.54 o 
  -3   2  13     1626.82     1569.60     27.38 o 
  -2   2  13       10.58        4.98      5.30 o 
  -1   2  13      456.70      454.88      9.97 o 
   0   2  13      704.45      753.49     14.99 o 
   1   2  13     1686.50     1651.09     19.52 o 
   2   2  13      282.29      296.87     10.42 o 
   3   2  13      233.61      201.60     10.28 o 
   4   2  13      371.75      412.82     17.20 o 
   5   2  13       61.71       72.77     12.73 o 
   6   2  13      142.56      129.19     14.93 o 
  -5   3  13      323.70      383.31     17.26 o 
  -4   3  13      476.29      534.23     19.72 o 
  -3   3  13      394.19      356.03     14.32 o 
  -2   3  13     1398.88     1366.38     22.14 o 
  -1   3  13      643.13      680.62     11.99 o 
   0   3  13       57.41       64.78      4.99 o 
   1   3  13       84.75       75.35      4.67 o 
   2   3  13       36.38       31.32      6.35 o 
   3   3  13      314.60      326.47     11.59 o 
   4   3  13      633.03      663.02     20.85 o 
   5   3  13      217.29      202.95     14.78 o 
   6   3  13      445.43      383.42     20.09 o 
  -5   4  13       15.37        3.17     10.51 o 
  -4   4  13      367.66      343.77     15.59 o 
  -3   4  13      115.20      107.66      9.92 o 
  -2   4  13      108.56       99.60      7.85 o 
  -1   4  13      614.03      676.46     12.94 o 
   0   4  13     2942.16     2999.82     33.94 o 
   1   4  13      424.73      409.75      9.23 o 
   2   4  13     4500.92     4625.81     60.41 o 
   3   4  13        7.78       11.88      6.24 o 
   4   4  13       36.64       28.87      7.54 o 
   5   4  13      591.35      565.65     20.33 o 
   6   4  13      278.05      223.01     14.27 o 
  -5   5  13       52.33       33.14      9.82 o 
  -4   5  13      264.74      241.69     12.52 o 
  -3   5  13      233.80      159.66     11.23 o 
  -2   5  13     1191.93     1171.41     20.66 o 
  -1   5  13       58.25       62.68      6.82 o 
   0   5  13      126.29      151.68      8.44 o 
   1   5  13     2450.65     2430.72     28.69 o 
   2   5  13      303.76      334.99     12.18 o 
   3   5  13      295.41      283.44     11.21 o 
   4   5  13      308.58      323.29     12.44 o 
   5   5  13       50.32       34.55      8.45 o 
   6   5  13       48.03       33.20     10.66 o 
  -4   6  13        4.31       -4.15      8.73 o 
  -3   6  13     3332.12     3202.85     53.29 o 
  -2   6  13      535.43      588.05     14.96 o 
  -1   6  13     1372.50     1390.37     24.41 o 
   0   6  13       17.65       26.43      7.83 o 
   1   6  13       54.73       81.54      6.75 o 
   2   6  13       90.79      102.32      7.47 o 
   3   6  13        0.64       -2.87      6.97 o 
   4   6  13      451.40      475.55     14.07 o 
   5   6  13      878.24      924.79     19.31 o 
   6   6  13      141.56      133.32     12.29 o 
  -4   7  13      419.87      430.73     27.31 o 
  -3   7  13       58.22       56.24     10.05 o 
  -2   7  13      132.95      120.79     16.36 o 
  -1   7  13      607.46      567.86     19.22 o 
   0   7  13      255.08      238.22     12.08 o 
   1   7  13     1377.86     1393.54     23.92 o 
   2   7  13      489.94      489.70     12.90 o 
   3   7  13      651.07      665.01     21.90 o 
   4   7  13       27.14       19.22      7.54 o 
   5   7  13      166.35      161.88     10.91 o 
   6   7  13      242.40      250.77     27.98 o 
  -3   8  13        7.59       20.56     12.04 o 
  -2   8  13     1911.04     1654.50     77.65 o 
  -1   8  13      803.74      796.12     29.15 o 
   0   8  13      761.09      758.20     16.08 o 
   1   8  13      893.60      897.51     18.81 o 
   2   8  13      138.92      131.18      9.72 o 
   3   8  13      113.70      132.05     14.28 o 
   4   8  13      116.46      115.96     10.06 o 
   5   8  13        8.71       13.70      8.79 o 
   6   8  13        0.35        2.42      9.33 o 
  -3   9  13      374.25      405.39     26.49 o 
  -2   9  13      687.14      575.83     22.05 o 
  -1   9  13      766.94      872.28     33.05 o 
   0   9  13       93.01       83.24      8.45 o 
   1   9  13       46.47       52.05      7.70 o 
   2   9  13       14.62       27.29      8.14 o 
   3   9  13       71.21       64.98     11.26 o 
   4   9  13       18.71       20.49     10.60 o 
   5   9  13      630.64      695.33     20.77 o 
   6   9  13      189.54      196.92     12.71 o 
  -2  10  13      125.32      153.51     15.29 o 
  -1  10  13      200.27      212.34     16.18 o 
   0  10  13       76.49       76.66      8.89 o 
   1  10  13      909.57      892.21     18.45 o 
   2  10  13       51.15       54.86      9.36 o 
   3  10  13      549.67      610.93     24.25 o 
   4  10  13      261.26      271.78     19.99 o 
   5  10  13        4.62        6.14     10.49 o 
   6  10  13      182.53      177.58     40.33 o 
  -1  11  13      751.76      711.22     21.20 o 
   0  11  13        0.39        2.95      8.68 o 
   1  11  13        6.51       15.35      8.31 o 
   2  11  13     1017.14      985.24     25.77 o 
   3  11  13        1.00       -8.21      9.18 o 
   4  11  13      383.62      373.79     31.36 o 
   5  11  13       25.62       39.26     19.12 o 
   0  12  13      861.50      858.46     19.81 o 
   1  12  13        3.51       11.68      8.99 o 
   2  12  13       45.48       52.39     10.76 o 
   3  12  13        0.50      -10.10     10.10 o 
   4  12  13       55.46       40.88     13.27 o 
  -2  -7  14      360.57      424.13     20.79 o 
  -1  -7  14        2.63        3.94     12.23 o 
  -3  -6  14      244.39      229.09     24.48 o 
  -2  -6  14        0.62        0.87      9.15 o 
  -1  -6  14        2.80       -4.27     11.47 o 
   0  -6  14      980.90      940.46     34.02 o 
   1  -6  14       17.61       14.88     13.43 o 
  -4  -5  14      166.44      163.45     15.68 o 
  -3  -5  14      283.73      299.17     22.84 o 
  -2  -5  14       48.31       35.31      8.70 o 
  -1  -5  14      610.75      541.39     15.56 o 
   0  -5  14       89.29      112.07     19.27 o 
   1  -5  14      719.52      718.32     31.90 o 
   2  -5  14       43.73       54.18     13.90 o 
  -5  -4  14       96.70      108.70     17.11 o 
  -4  -4  14      190.08      177.06     15.96 o 
  -3  -4  14      786.32      782.02     24.01 o 
  -2  -4  14     1377.07     1390.82     42.92 o 
  -1  -4  14      617.60      579.28     15.65 o 
   0  -4  14        5.80       -1.32     10.18 o 
   1  -4  14      316.34      369.55     18.53 o 
   2  -4  14      195.80      186.61     15.51 o 
   3  -4  14       81.48       93.04     12.58 o 
  -5  -3  14       37.67       40.33     11.89 o 
  -4  -3  14       51.70       43.60     11.19 o 
  -3  -3  14      290.93      283.95     16.98 o 
  -2  -3  14       20.20       35.06      8.93 o 
  -1  -3  14       13.84       15.55      7.22 o 
   0  -3  14     2037.56     2001.63     37.52 o 
   1  -3  14      251.31      278.34     13.92 o 
   2  -3  14      458.80      485.96     14.93 o 
   3  -3  14       16.55       -0.49      9.09 o 
   4  -3  14      114.94      126.84     11.83 o 
  -5  -2  14      128.30      103.74     10.93 o 
  -4  -2  14      169.64      169.45     11.11 o 
  -3  -2  14       14.17       20.47      9.89 o 
  -2  -2  14      184.89      168.96     11.37 o 
  -1  -2  14       59.85       54.40     10.86 o 
   0  -2  14     1550.62     1511.57     33.20 o 
   1  -2  14     2219.29     2163.45     31.08 o 
   2  -2  14        1.95        6.39      7.70 o 
   3  -2  14      102.39      118.17     10.30 o 
   4  -2  14       52.43       68.45     10.20 o 
  -5  -1  14       48.43       44.60     10.83 o 
  -4  -1  14       52.45       51.01     10.64 o 
  -3  -1  14      881.56      926.61     21.21 o 
  -2  -1  14       89.16       80.60      7.50 o 
  -1  -1  14     2016.63     2087.25     32.67 o 
   0  -1  14       55.40       38.35      6.07 o 
   1  -1  14      102.40      107.58      8.37 o 
   2  -1  14      686.09      737.86     16.66 o 
   3  -1  14       66.53       58.63      9.48 o 
   4  -1  14        0.05       -0.27      8.73 o 
   5  -1  14      562.89      574.28     20.23 o 
  -5   0  14      649.74      568.44     77.65 o 
  -4   0  14      246.80      226.46     20.46 o 
  -3   0  14        0.97       11.38      7.21 o 
  -2   0  14      200.83      200.33     10.69 o 
  -1   0  14       14.89        3.44      4.78 o 
   0   0  14      236.73      221.67      8.87 o 
   1   0  14     3320.52     3261.19     41.74 o 
   2   0  14       18.87       20.51      7.96 o 
   3   0  14       86.54      112.58     10.35 o 
   4   0  14      259.97      238.85     16.96 o 
   5   0  14        1.00        9.02     11.23 o 
  -5   1  14       92.55      103.56     22.42 o 
  -4   1  14      631.43      651.53     41.54 o 
  -3   1  14      230.75      255.73     18.42 o 
  -2   1  14        5.98       12.75      5.38 o 
  -1   1  14     1180.62     1140.14     17.22 o 
   0   1  14     2333.92     2356.64     28.43 o 
   1   1  14      510.46      546.41     12.23 o 
   2   1  14      559.42      531.55     13.81 o 
   3   1  14      233.79      232.49     15.09 o 
   4   1  14      109.62      119.33     16.21 o 
   5   1  14       19.52       17.06     12.57 o 
  -5   2  14       15.06        9.70     11.94 o 
  -4   2  14     1203.43     1156.43     41.84 o 
  -3   2  14      222.44      261.68     13.67 o 
  -2   2  14     2330.77     2428.26     43.14 o 
  -1   2  14       41.69       74.97      5.87 o 
   0   2  14     3443.30     3433.00     38.59 o 
   1   2  14      773.26      838.35     13.17 o 
   2   2  14      532.23      535.48     13.62 o 
   3   2  14      633.63      605.33     16.89 o 
   4   2  14      238.07      201.21     16.78 o 
   5   2  14      374.43      407.00     52.23 o 
   6   2  14       66.29       59.72     14.68 o 
  -5   3  14      758.35      762.15     26.76 o 
  -4   3  14      165.03      142.23     13.27 o 
  -3   3  14      239.00      240.02     13.66 o 
  -2   3  14      483.61      518.15     14.11 o 
  -1   3  14      645.83      616.86     11.88 o 
   0   3  14      275.83      278.97      8.68 o 
   1   3  14     3170.83     3202.82     35.99 o 
   2   3  14      894.91      907.27     21.74 o 
   3   3  14      602.79      632.14     15.04 o 
   4   3  14        0.67       -1.60     10.18 o 
   5   3  14      112.40       94.12     13.58 o 
   6   3  14      159.20      157.43     16.11 o 
  -5   4  14      153.91      100.24     12.70 o 
  -4   4  14      834.29      735.96     18.09 o 
  -3   4  14      157.70      162.73     22.05 o 
  -2   4  14       13.60        8.60      6.86 o 
  -1   4  14      290.49      321.83     10.21 o 
   0   4  14      187.77      175.80      9.36 o 
   1   4  14     1732.44     1838.58     21.68 o 
   2   4  14     3051.23     3033.37     85.99 o 
   3   4  14      123.10      135.45      8.73 o 
   4   4  14      342.30      366.16     13.40 o 
   5   4  14      153.15      146.21     11.71 o 
   6   4  14       43.54       41.60     13.80 o 
  -4   5  14        9.27        8.36      8.87 o 
  -3   5  14       58.04       41.65      8.65 o 
  -2   5  14     1007.17     1126.40     20.77 o 
  -1   5  14       38.41       44.77      6.71 o 
   0   5  14     1279.12     1228.33     21.94 o 
   1   5  14       39.62       35.42      6.27 o 
   2   5  14        1.84       12.85      6.97 o 
   3   5  14      429.26      460.49     13.46 o 
   4   5  14      317.87      318.57     17.17 o 
   5   5  14       15.80       23.41      9.75 o 
   6   5  14      122.20      158.51     13.09 o 
  -4   6  14      986.23     1068.96     40.84 o 
  -3   6  14      571.37      608.29     16.87 o 
  -2   6  14       41.73       51.50     11.30 o 
  -1   6  14      265.42      345.32     13.79 o 
   0   6  14      209.02      214.42     17.72 o 
   1   6  14      651.21      626.56     15.46 o 
   2   6  14     1129.25     1131.71     21.86 o 
   3   6  14      274.76      272.30     12.85 o 
   4   6  14       23.88       23.79      7.97 o 
   5   6  14      204.52      198.42     12.46 o 
   6   6  14        0.57       -1.41     10.64 o 
  -4   7  14      207.80      197.27     14.85 o 
  -3   7  14      645.53      619.18     40.93 o 
  -2   7  14      132.11      167.09     13.66 o 
  -1   7  14        7.97       10.56      9.48 o 
   0   7  14      283.65      297.50     15.64 o 
   1   7  14      187.76      180.36      9.66 o 
   2   7  14      483.53      474.65     15.19 o 
   3   7  14      912.13      930.16     31.61 o 
   4   7  14      140.70      140.29      9.98 o 
   5   7  14      338.98      364.12     14.39 o 
   6   7  14        1.42      -10.87     10.87 o 
  -3   8  14      224.33      205.23     23.48 o 
  -2   8  14       45.26       70.21     12.27 o 
  -1   8  14     1306.73     1344.86     32.90 o 
   0   8  14      135.35      154.14      9.60 o 
   1   8  14      839.48      865.16     26.24 o 
   2   8  14       72.59       68.59      7.94 o 
   3   8  14       18.23       21.21     10.08 o 
   4   8  14      282.37      309.36     17.58 o 
   5   8  14       23.19       17.55      9.21 o 
   6   8  14      245.74      262.86     14.55 o 
  -2   9  14      109.36      163.26     21.74 o 
  -1   9  14      232.22      261.95     17.30 o 
   0   9  14        5.77        5.53      7.72 o 
   1   9  14      792.87      805.32     23.23 o 
   2   9  14      148.09      148.63     10.98 o 
   3   9  14      643.38      626.96     38.53 o 
   4   9  14        4.70       -2.41     12.49 o 
   5   9  14       28.35       15.49     10.90 o 
  -2  10  14      216.23      270.92     19.44 o 
  -1  10  14        1.95       16.58     11.78 o 
   0  10  14       51.54       74.12     10.30 o 
   1  10  14       13.99        7.29      8.02 o 
   2  10  14       40.39       33.10      9.65 o 
   3  10  14     1126.68     1079.49     44.55 o 
   4  10  14       79.82       99.21     13.27 o 
   5  10  14      224.65      255.16     15.78 o 
  -1  11  14      561.77      583.38     20.13 o 
   0  11  14       23.94       15.60      9.32 o 
   1  11  14      634.44      675.20     17.25 o 
   2  11  14        2.39        6.41      9.73 o 
   3  11  14        8.57       25.41     16.14 o 
   4  11  14      101.46       99.31     13.92 o 
   1  12  14       51.81       39.66      9.71 o 
   2  12  14      427.31      465.49     17.91 o 
   3  12  14       74.41       83.16     15.14 o 
  -2  -6  15        4.00        9.50     15.04 o 
  -1  -6  15       24.30       30.03     11.53 o 
  -3  -5  15      124.61      107.34     14.46 o 
  -2  -5  15      939.53     1059.30     24.78 o 
  -1  -5  15      283.06      264.99     15.60 o 
   0  -5  15       69.47       88.70     14.12 o 
   1  -5  15      927.96      955.25     28.00 o 
  -4  -4  15       19.59        7.06     12.69 o 
  -3  -4  15      308.00      304.04     19.17 o 
  -2  -4  15      250.83      277.01     15.56 o 
  -1  -4  15      297.80      317.79     17.20 o 
   0  -4  15       55.09       61.20     12.47 o 
   1  -4  15      115.45      116.44     14.56 o 
   2  -4  15      306.41      295.44     18.99 o 
  -4  -3  15      292.94      294.01     16.89 o 
  -3  -3  15        4.53      -10.27     10.27 o 
  -2  -3  15        2.46        3.31     10.51 o 
  -1  -3  15       54.24       69.51      8.62 o 
   0  -3  15      211.60      200.11     14.75 o 
   1  -3  15       53.18       59.61     10.18 o 
   2  -3  15      511.33      549.52     18.32 o 
   3  -3  15      490.21      483.65     16.54 o 
  -5  -2  15        0.98       -6.02     27.69 o 
  -4  -2  15       16.31       22.85     10.90 o 
  -3  -2  15        0.83        2.42     10.78 o 
  -2  -2  15     1409.08     1414.85     39.52 o 
  -1  -2  15      353.92      364.93     15.08 o 
   0  -2  15     1408.86     1405.08     26.29 o 
   1  -2  15       88.96      103.02     10.47 o 
   2  -2  15       24.87       32.03      8.78 o 
   3  -2  15      125.22      131.76     11.06 o 
   4  -2  15      405.60      384.45     18.17 o 
  -5  -1  15        6.46       12.23     10.74 o 
  -4  -1  15      654.50      716.63     54.98 o 
  -3  -1  15      223.71      212.96     11.82 o 
  -2  -1  15        8.64       13.80      8.04 o 
  -1  -1  15      813.89      843.19     15.65 o 
   0  -1  15       81.38      105.21      9.47 o 
   1  -1  15      197.54      222.14     11.56 o 
   2  -1  15      127.02      124.35      9.67 o 
   3  -1  15      128.71      115.03     10.44 o 
   4  -1  15       18.74       17.31     11.08 o 
  -5   0  15      689.73      745.22     66.22 o 
  -4   0  15       62.74       51.23     10.24 o 
  -3   0  15      559.61      522.93     41.90 o 
  -2   0  15      162.53      172.03     10.57 o 
  -1   0  15       96.92       93.15      9.96 o 
   0   0  15       96.68      119.87      6.88 o 
   1   0  15      298.27      300.28     17.03 o 
   2   0  15       34.73       48.73      8.97 o 
   3   0  15     1541.21     1579.47     40.28 o 
   4   0  15       44.94       41.38     11.60 o 
  -5   1  15       32.08       18.21     12.29 o 
  -4   1  15       66.43       56.02     10.49 o 
  -3   1  15        6.26       13.26      8.60 o 
  -2   1  15        9.45        7.01      6.73 o 
  -1   1  15     1494.08     1506.95     22.82 o 
   0   1  15      268.36      292.56      9.44 o 
   1   1  15      196.25      195.01     10.34 o 
   2   1  15      752.82      730.33     18.45 o 
   3   1  15       31.81       34.41     11.08 o 
   4   1  15      615.09      621.31     28.43 o 
   5   1  15       66.59       54.47     14.40 o 
  -5   2  15      249.95      325.41     20.10 o 
  -4   2  15      665.59      663.00     29.03 o 
  -3   2  15       55.41       69.72      9.82 o 
  -2   2  15      189.71      180.68     10.43 o 
  -1   2  15      810.97      787.02     13.71 o 
   0   2  15      336.75      357.94     14.09 o 
   1   2  15      728.06      708.45     12.71 o 
   2   2  15       35.23       35.80      9.12 o 
   3   2  15       85.94      116.84     10.65 o 
   4   2  15       43.45       52.24     12.39 o 
   5   2  15       20.60       14.59     12.89 o 
  -4   3  15      661.51      712.02     23.93 o 
  -3   3  15      909.48      936.91     25.87 o 
  -2   3  15       83.70       86.39      8.42 o 
  -1   3  15        0.81        4.75      5.43 o 
   0   3  15     1132.31     1183.45     16.47 o 
   1   3  15     1206.70     1181.83     19.45 o 
   2   3  15       75.16       84.00      8.09 o 
   3   3  15      954.92      947.79     18.67 o 
   4   3  15      639.57      643.97     21.67 o 
   5   3  15       41.14       40.20     13.17 o 
  -4   4  15       23.09       18.45     10.47 o 
  -3   4  15       49.72       47.28      8.66 o 
  -2   4  15        1.79       -0.99      7.29 o 
  -1   4  15     1565.57     1558.80     32.43 o 
   0   4  15      217.45      235.18     12.08 o 
   1   4  15      396.11      391.41     10.75 o 
   2   4  15       28.72       13.63      7.58 o 
   3   4  15       81.41       56.34      7.97 o 
   4   4  15      685.35      688.36     17.09 o 
   5   4  15      269.73      254.26     17.57 o 
  -4   5  15        6.10        6.82      9.25 o 
  -3   5  15      481.02      540.59     16.12 o 
  -2   5  15       50.80       63.02      9.60 o 
  -1   5  15       16.79       26.76      8.23 o 
   0   5  15     1296.29     1317.98     34.93 o 
   1   5  15      256.22      280.47     20.85 o 
   2   5  15      187.88      207.26     12.08 o 
   3   5  15       28.91       32.65      7.97 o 
   4   5  15        2.33       -8.03      8.03 o 
   5   5  15       13.41       11.27     10.12 o 
   6   5  15      105.64       93.97     44.55 o 
  -4   6  15      798.64      800.81     23.00 o 
  -3   6  15       32.32        8.63      9.92 o 
  -2   6  15      898.69      768.92     23.63 o 
  -1   6  15        6.66       -2.01      7.96 o 
   0   6  15        6.91        8.73      7.43 o 
   1   6  15      442.76      441.62     12.90 o 
   2   6  15      571.07      555.96     18.84 o 
   3   6  15        3.78        4.70      8.30 o 
   4   6  15     1974.34     2011.73     32.26 o 
   5   6  15        0.75        3.54      9.13 o 
   6   6  15       29.96        9.06     17.82 o 
  -3   7  15      155.62      132.00     15.22 o 
  -2   7  15       45.85       52.17     12.27 o 
  -1   7  15      339.54      298.41     17.03 o 
   0   7  15     1082.83     1098.67     21.80 o 
   1   7  15      141.44      130.39      8.99 o 
   2   7  15      289.07      291.72     13.56 o 
   3   7  15       53.64       65.01     11.35 o 
   4   7  15       16.16       28.21      8.97 o 
   5   7  15      613.86      623.68     17.82 o 
  -3   8  15      182.91      153.49     15.45 o 
  -2   8  15       56.72       41.90     12.23 o 
  -1   8  15      801.27      775.26     26.69 o 
   0   8  15      961.76     1027.96     19.75 o 
   1   8  15     1142.97     1169.07     22.72 o 
   2   8  15      160.38      139.66     15.33 o 
   3   8  15       49.49       59.81     11.65 o 
   4   8  15       46.73       32.76     11.31 o 
   5   8  15       24.05       15.36      9.60 o 
  -2   9  15      885.82      867.59     46.35 o 
  -1   9  15       14.33        6.55     14.88 o 
   0   9  15      149.81      119.08      9.71 o 
   1   9  15      148.49      135.06      9.86 o 
   2   9  15      413.12      402.10     39.73 o 
   3   9  15       16.92       15.99     11.15 o 
   4   9  15      298.28      306.55     18.30 o 
   5   9  15      124.08      125.07     14.38 o 
  -1  10  15       26.60       13.54     12.47 o 
   0  10  15     1348.41     1176.31     25.61 o 
   1  10  15      111.73      101.84      9.97 o 
   2  10  15      201.70      200.35     13.14 o 
   3  10  15       31.90       39.61     12.36 o 
   4  10  15       19.26       30.69     12.93 o 
   5  10  15      227.98      286.19     23.07 o 
   0  11  15       11.70        8.18     10.90 o 
   1  11  15      754.03      818.40     19.24 o 
   2  11  15       22.47       13.03     10.28 o 
   3  11  15       96.03       86.48     16.45 o 
   4  11  15       10.12       -2.36     12.57 o 
  -1  -5  16      288.47      281.27     20.51 o 
  -3  -4  16      288.89      308.36     19.87 o 
  -2  -4  16       29.76        7.58     10.16 o 
  -1  -4  16      102.34      114.40     12.02 o 
   0  -4  16       49.68       58.59     13.21 o 
   1  -4  16      216.92      202.44     18.69 o 
  -3  -3  16       13.96       11.66     11.68 o 
  -2  -3  16       23.39       19.42      9.90 o 
  -1  -3  16      269.53      234.21     14.85 o 
   0  -3  16      105.23      130.07     13.90 o 
   1  -3  16      476.39      468.30     20.85 o 
   2  -3  16      118.07      117.43     13.22 o 
  -4  -2  16       32.36       35.16     11.71 o 
  -3  -2  16       27.48       21.40     14.97 o 
  -2  -2  16      139.65      144.14     12.51 o 
  -1  -2  16      431.75      429.46     17.23 o 
   0  -2  16     1481.93     1543.77     59.67 o 
   1  -2  16      433.21      440.32     16.33 o 
   2  -2  16      408.44      376.36     16.48 o 
   3  -2  16       12.37        4.18      9.56 o 
  -4  -1  16      685.14      688.04     24.79 o 
  -3  -1  16        2.00       -8.57      9.35 o 
  -2  -1  16      633.31      590.29     17.89 o 
  -1  -1  16       85.89       88.47      7.82 o 
   0  -1  16        9.38        9.93     13.73 o 
   1  -1  16      719.93      691.38     18.47 o 
   2  -1  16      935.89      888.23     19.47 o 
   3  -1  16       10.02        7.58     10.47 o 
  -4   0  16        9.78        7.37     10.12 o 
  -3   0  16      602.22      552.35     25.13 o 
  -2   0  16       10.02       19.40      7.56 o 
  -1   0  16        0.94       -1.26      6.87 o 
   0   0  16      625.61      625.32     15.05 o 
   1   0  16      101.33       96.93      9.33 o 
   2   0  16      178.79      167.34     12.02 o 
   3   0  16      814.29      760.27     22.93 o 
   4   0  16        2.92        5.81     13.79 o 
  -4   1  16        2.11        2.76     10.46 o 
  -3   1  16        1.23       -3.97      9.30 o 
  -2   1  16        0.94       -5.81      7.05 o 
  -1   1  16      595.09      604.48     13.34 o 
   0   1  16      247.45      226.72     11.41 o 
   1   1  16     1144.96     1247.85     21.63 o 
   2   1  16      164.40      140.44     10.90 o 
   3   1  16       94.41       78.72     12.73 o 
   4   1  16       42.65       33.09     12.89 o 
  -4   2  16      579.93      591.50     23.03 o 
  -3   2  16      791.31      813.30     22.92 o 
  -2   2  16      962.60      984.42     27.09 o 
  -1   2  16      386.15      357.67     11.48 o 
   0   2  16        1.73       -0.11      5.09 o 
   1   2  16       62.75       79.79      8.01 o 
   2   2  16      911.83      877.05     20.67 o 
   3   2  16      416.01      374.81     18.17 o 
   4   2  16      107.52      111.52     14.28 o 
   5   2  16      147.52      174.76     20.22 o 
  -4   3  16      671.45      636.73     20.62 o 
  -3   3  16      385.61      382.49     21.08 o 
  -2   3  16      567.15      566.34     16.42 o 
  -1   3  16        5.10       11.10      7.01 o 
   0   3  16      104.39       98.69      6.55 o 
   1   3  16     1184.95     1210.81     21.53 o 
   2   3  16      639.19      631.79     15.45 o 
   3   3  16      299.75      300.05     14.99 o 
   4   3  16      342.06      276.66     17.90 o 
   5   3  16      139.36      152.42     16.41 o 
  -4   4  16       20.75       17.27     11.42 o 
  -3   4  16        8.14       13.92      8.85 o 
  -2   4  16      199.06      170.16     11.44 o 
  -1   4  16       76.46       88.85     12.34 o 
   0   4  16     1984.11     1941.17     45.58 o 
   1   4  16      439.75      479.08     22.16 o 
   2   4  16      730.75      744.14     16.60 o 
   3   4  16      381.90      404.58     14.14 o 
   4   4  16       34.19       37.16     10.73 o 
   5   4  16      141.21      114.78     14.93 o 
  -3   5  16     1409.94     1431.05     33.58 o 
  -2   5  16        4.01       -8.62      9.00 o 
  -1   5  16      643.96      628.22     20.16 o 
   0   5  16       52.90       80.45      7.25 o 
   1   5  16      457.30      465.09     19.22 o 
   2   5  16      624.61      628.01     17.24 o 
   3   5  16     1573.75     1563.98     25.61 o 
   4   5  16       53.45       59.74      9.51 o 
   5   5  16      478.60      516.64     29.47 o 
  -3   6  16       31.28        9.58     14.61 o 
  -2   6  16      751.56      663.13     22.94 o 
  -1   6  16        2.48        1.22      8.84 o 
   0   6  16      237.04      251.69     12.88 o 
   1   6  16      579.68      570.01     22.00 o 
   2   6  16        3.83       -7.21      9.30 o 
   3   6  16       88.37       99.05     10.60 o 
   4   6  16      721.59      716.37     17.83 o 
   5   6  16       46.47       19.29     10.07 o 
  -3   7  16       11.75        2.26     12.47 o 
  -2   7  16        7.95        7.99     11.57 o 
  -1   7  16       10.16       20.74     10.83 o 
   0   7  16      437.37      482.77     15.91 o 
   1   7  16       16.81       21.02      7.70 o 
   2   7  16      464.04      480.80     22.55 o 
   3   7  16       12.93        6.05     10.56 o 
   4   7  16       87.71      108.63     11.81 o 
   5   7  16      142.85      138.70     15.87 o 
  -2   8  16      646.27      691.61     40.33 o 
  -1   8  16      297.08      319.59     18.50 o 
   0   8  16      149.26      159.76     10.44 o 
   1   8  16       61.55       92.65      9.32 o 
   2   8  16      298.15      299.83     17.44 o 
   3   8  16      270.88      259.00     29.47 o 
   4   8  16       72.39       58.97     11.59 o 
   5   8  16       47.48       50.40     12.12 o 
  -1   9  16      263.30      256.15     24.91 o 
   0   9  16       89.38       79.88     11.21 o 
   1   9  16      195.17      205.61     13.22 o 
   2   9  16      204.57      206.83     15.68 o 
   3   9  16       21.44       25.58     11.80 o 
   4   9  16       77.50       75.62     15.55 o 
  -1  10  16        4.95      -12.04     22.87 o 
   0  10  16        7.11       18.61     10.77 o 
   1  10  16      486.54      445.12     15.32 o 
   2  10  16      299.60      334.73     22.13 o 
   3  10  16      398.09      403.15     23.40 o 
   4  10  16       15.40       36.09     13.27 o 
   1  11  16      117.50      116.34     11.26 o 
   2  11  16       44.34       13.81     12.89 o 
   3  11  16      260.31      265.90     25.58 o 
  -2  -3  17        4.58       -5.91     11.47 o 
  -1  -3  17       32.76       34.32     10.93 o 
   0  -3  17      494.48      506.85     21.31 o 
   1  -3  17      747.68      708.04     21.16 o 
  -3  -2  17      850.15      810.24     44.55 o 
  -2  -2  17       86.15       61.21     10.87 o 
  -1  -2  17      143.05      179.57     15.26 o 
   0  -2  17      208.71      231.63     14.25 o 
   1  -2  17      165.06      154.38     12.69 o 
   2  -2  17      457.67      473.28     17.86 o 
  -3  -1  17      130.40      121.04     12.76 o 
  -2  -1  17      736.77      762.78     32.23 o 
  -1  -1  17        0.71        5.04     10.25 o 
   0  -1  17       86.00      110.89     10.95 o 
   1  -1  17        8.62        1.55      9.38 o 
   2  -1  17      150.29      132.77     10.96 o 
   3  -1  17        1.86        0.28     10.81 o 
  -3   0  17       52.19      116.08     11.92 o 
  -2   0  17       20.32       17.35      9.36 o 
  -1   0  17        0.71        9.27      8.53 o 
   0   0  17      603.57      601.90     17.41 o 
   1   0  17        0.54        5.53      8.84 o 
   2   0  17      801.08      807.06     20.73 o 
   3   0  17       52.32       65.33     11.97 o 
  -3   1  17      171.06      192.95     25.33 o 
  -2   1  17      460.97      549.69     25.46 o 
  -1   1  17        2.63        6.18      8.34 o 
   0   1  17      199.22      197.88     11.96 o 
   1   1  17     1062.35     1056.83     26.39 o 
   2   1  17      152.24      150.71     13.66 o 
   3   1  17      591.74      630.08     22.54 o 
   4   1  17      226.01      220.23     17.60 o 
  -3   2  17      608.79      682.88     20.74 o 
  -2   2  17      495.89      517.89     21.22 o 
  -1   2  17     1204.79     1220.36     28.15 o 
   0   2  17       40.55       32.43      8.11 o 
   1   2  17      144.58      167.25     11.58 o 
   2   2  17       90.93      113.37     14.13 o 
   3   2  17       46.89       56.32     12.93 o 
   4   2  17       10.94       18.32     17.37 o 
  -3   3  17       33.64       33.03     10.87 o 
  -2   3  17      101.67       99.66      9.90 o 
  -1   3  17        2.49        3.96      8.40 o 
   0   3  17        9.71       15.56      6.93 o 
   1   3  17      129.13      131.08      8.26 o 
   2   3  17      508.39      568.35     17.43 o 
   3   3  17       77.13      111.08     16.16 o 
   4   3  17      107.98       88.75     14.46 o 
  -3   4  17       50.58       78.06     11.55 o 
  -2   4  17      616.13      667.17     22.47 o 
  -1   4  17       67.51       81.70      9.86 o 
   0   4  17       32.31       47.68      9.25 o 
   1   4  17      176.89      162.32     12.62 o 
   2   4  17       12.64       11.13      7.97 o 
   3   4  17     1285.45     1248.53     26.25 o 
   4   4  17      233.54      245.07     15.44 o 
  -3   5  17      289.84      318.06     29.17 o 
  -2   5  17      120.19      144.66     12.04 o 
  -1   5  17     1303.53     1312.80     29.65 o 
   0   5  17      159.65      160.66     11.31 o 
   1   5  17      317.19      320.58     14.07 o 
   2   5  17     1151.13     1121.00     33.73 o 
   3   5  17       53.48       42.10      9.06 o 
   4   5  17       21.55        9.38      9.40 o 
  -3   6  17      343.27      333.49     36.12 o 
  -2   6  17        1.76        0.24      9.89 o 
  -1   6  17       12.44       13.66      9.44 o 
   0   6  17       23.69       33.79      8.66 o 
   1   6  17      400.06      377.05     16.90 o 
   2   6  17       27.73       11.37     10.24 o 
   3   6  17      228.22      263.03     15.81 o 
   4   6  17       31.87       41.08      9.99 o 
  -2   7  17       39.20       56.63     13.66 o 
  -1   7  17      335.40      401.31     19.39 o 
   0   7  17       50.12       50.63      9.82 o 
   1   7  17       25.21       27.53      9.36 o 
   2   7  17      233.69      236.90     16.57 o 
   3   7  17      638.22      600.17     25.68 o 
   4   7  17      424.50      458.51     24.68 o 
  -1   8  17      204.84      148.27     14.82 o 
   0   8  17     1606.92     1423.22     38.92 o 
   1   8  17       24.11       11.18      9.55 o 
   2   8  17       25.61       18.27     11.48 o 
   3   8  17       70.74       43.81     12.36 o 
   4   8  17      135.07      107.53     12.90 o 
  -1   9  17       27.56       21.47     12.69 o 
   0   9  17       81.07       91.45     11.79 o 
   1   9  17      499.09      491.30     17.46 o 
   2   9  17       66.86       56.27     13.06 o 
   3   9  17      116.42      133.83     14.46 o 
   4   9  17       89.61       65.65     19.16 o 
   1  10  17      308.50      298.84     14.55 o 
   2  10  17      243.24      188.51     18.73 o 
   3  10  17       31.48       43.97     13.22 o 
  -1  -2  18      298.25      320.42     19.44 o 
   0  -2  18      251.90      240.18     14.84 o 
  -2  -1  18        5.75        5.95     10.35 o 
  -1  -1  18        8.41       -0.73     11.08 o 
   0  -1  18      123.99      126.72     12.02 o 
   1  -1  18      262.14      252.69     17.72 o 
  -2   0  18        1.27       -4.45     10.06 o 
  -1   0  18      108.20      156.01     14.06 o 
   0   0  18       76.07       67.25     10.58 o 
   1   0  18       86.20      108.64     13.58 o 
   2   0  18      823.62      823.93     22.59 o 
  -3   1  18       70.48       54.26     11.57 o 
  -2   1  18      667.07      731.99     46.95 o 
  -1   1  18        0.27       -9.95      9.95 o 
   0   1  18      798.01      800.55     22.88 o 
   1   1  18       97.18       85.18      9.77 o 
   2   1  18       45.46       28.15     12.18 o 
   3   1  18      257.26      233.73     17.92 o 
  -3   2  18      530.23      501.94     23.76 o 
  -2   2  18        6.89       24.50     10.16 o 
  -1   2  18      149.14      162.41     15.73 o 
   0   2  18       42.53       44.78     11.08 o 
   1   2  18      430.67      429.62     16.75 o 
   2   2  18       47.39       66.66     12.69 o 
   3   2  18       75.14       64.74     13.39 o 
  -3   3  18      440.83      450.43     22.51 o 
  -2   3  18      190.66      178.12     12.60 o 
  -1   3  18       55.08       40.66      9.47 o 
   0   3  18        9.68       11.61      8.51 o 
   1   3  18       64.54       60.56     10.01 o 
   2   3  18      141.69      119.28     11.68 o 
   3   3  18      390.95      413.84     17.51 o 
  -2   4  18      411.56      402.45     25.05 o 
  -1   4  18      802.83      824.64     23.84 o 
   0   4  18     1211.44     1215.76     32.68 o 
   1   4  18      202.18      213.28     13.78 o 
   2   4  18       24.41       26.81     10.05 o 
   3   4  18        3.14        6.02     10.43 o 
   4   4  18      441.15      365.48     17.89 o 
  -2   5  18      466.61      441.31     20.85 o 
  -1   5  18      377.20      405.50     16.79 o 
   0   5  18      185.69      186.22     13.45 o 
   1   5  18      208.38      218.30     13.23 o 
   2   5  18      339.48      329.24     19.81 o 
   3   5  18      186.30      157.85     11.35 o 
   4   5  18      651.77      610.81     20.59 o 
  -2   6  18       44.69       41.08     11.41 o 
  -1   6  18       88.70       81.80     11.55 o 
   0   6  18      484.42      404.78     25.88 o 
   1   6  18       79.91       69.19     10.05 o 
   2   6  18       47.87       35.98     11.53 o 
   3   6  18       11.36       23.16     10.61 o 
   4   6  18      375.24      322.34     17.50 o 
  -1   7  18      770.43      759.18     29.76 o 
   0   7  18       20.05       16.06      9.89 o 
   1   7  18      412.49      412.65     18.07 o 
   2   7  18        7.07        1.95     11.48 o 
   3   7  18       61.33       74.37     11.87 o 
  -1   8  18       48.97       15.65     24.08 o 
   0   8  18      526.78      462.08     24.64 o 
   1   8  18       95.02      110.29     11.95 o 
   2   8  18      326.75      345.72     22.94 o 
   3   8  18      215.99      204.10     24.54 o 
   1   9  18        3.71       11.71     10.67 o 
   2   9  18       11.93       11.47     12.40 o 
  -1   0  19      711.61      699.48     40.93 o 
   0   0  19        1.53        1.40     11.57 o 
  -1   1  19      172.57      203.46     28.89 o 
   0   1  19      856.97      843.85     29.29 o 
   1   1  19        3.62       -4.82     11.68 o 
  -2   2  19      232.81      181.79     24.08 o 
   0   2  19       22.41       12.04     18.06 o 
   1   2  19       14.12        6.19      9.69 o 
   2   2  19       10.09       -0.52     10.50 o 
  -2   3  19       31.09       44.55     20.47 o 
  -1   3  19      204.98      274.13     20.74 o 
   0   3  19      232.10      293.92     21.08 o 
   1   3  19      143.36      142.15     14.12 o 
   2   3  19       97.56      104.99     14.60 o 
  -1   4  19      351.16      340.81     18.69 o 
   0   4  19      325.80      338.77     20.84 o 
   1   4  19      619.23      604.89     18.58 o 
   2   4  19        3.60       -8.93     11.96 o 
   3   4  19      324.14      319.89     20.10 o 
  -1   5  19      363.59      343.05     16.80 o 
   0   5  19      312.54      337.12     21.56 o 
   1   5  19      265.11      253.40     14.82 o 
   2   5  19       32.46       36.36     12.34 o 
   3   5  19        5.90        3.80     13.17 o 
  -1   6  19       46.29       42.05     12.93 o 
   0   6  19      345.59      379.49     22.55 o 
   1   6  19        0.78       -4.21      9.58 o 
   2   6  19      114.84      123.23     14.06 o 
   0   7  19      153.92      145.37     14.75 o 
   1   7  19      932.16      896.34     24.55 o 
   2   7  19        2.45        3.77     12.02 o 
                                                 
